# Supplementary material for: Genome-scale identification and comparative analysis of transcription factors in thermophilic cyanobacteria
Source: BMC Genomics. 2024 Jan 9;25:44. doi: 10.1186/s12864-024-09969-7 (PMC10775510; doi:10.1186/s12864-024-09969-7)
Supplement: Supplementary file 2 — Supplementary Material 2: Predicted TF genes in the genome of cyanobacteria studied [file 12864_2024_9969_MOESM2_ESM.xlsx]

## Sheet: Oculatellaceae
Ortholog table of TFs in strains from Oculatellaceae. Each row indicates the accession numbers of TFs that were identified as ortholog.
Elaninella E1	Thermoleptolyngbya A183	Thermoleptolyngbya O77	Class	Type		Elaninella E1	A174	Class	Type		Elaninella E1	JSC1	Class	Type
E1.1021	QKD84652.1	BAU41205.1	TR	Fur		E1.2503	A174.1036	TR	GntR		E1.1021	JSC1.5762	TR	Fur
E1.1239	QKD84804.1	BAU43562.1	RR	OmpR		E1.1894	A174.1072	TR	Xre		E1.1056	JSC1.1379	TR	MerR
E1.1350	QKD81220.1	BAU42784.1	TR	GntR		E1.4902	A174.1079	TR	MarR		E1.1140	JSC1.6500	TR	MarR
E1.150	QKD82327.1	BAU41877.1	SF	Ecf		E1.5389	A174.113	OCS	AraC		E1.1239	JSC1.4337	RR	OmpR
E1.1655	QKD84025.1		TR	MerR		E1.490	A174.1141	RR	NarL		E1.1280	JSC1.1330	TR	MerR
E1.1885	QKD82047.1		TR	TetR		E1.3076	A174.1171	RR	OmpR		E1.1331	JSC1.5943	TR	AraC
E1.2002	QKD83742.1	BAU44266.1	TR	PadR		E1.4365	A174.1319	TR	PadR		E1.1350	JSC1.5208	TR	GntR
E1.2004	QKD85025.1	BAU44267.1	RR	NarL		E1.588	A174.1331	TR	PucR		E1.150	JSC1.4563	SF	Ecf
E1.2007	QKD83097.1	BAU44053.1	TR	SfsA		E1.6916	A174.1338	OCS	LysR		E1.1520	JSC1.1987	RR	NarL
E1.2050	QKD83628.1	BAU42995.1	RR	OmpR		E1.2778	A174.1348	SF	RpoE		E1.1794	JSC1.888	TR	ArsR
E1.2130	QKD83396.1	BAU44946.1	RR	OmpR		E1.2941	A174.145	RR	NarL		E1.1894	JSC1.2110	TR	Xre
E1.2317	QKD81797.1	BAU43635.1	SF	RpoE		E1.5393	A174.1489	OCS	GntR		E1.2002	JSC1.5541	TR	PadR
E1.2328	QKD80962.1	BAU41640.1	OCS	LysR		E1.71	A174.1559	TR	Unclassified		E1.2004	JSC1.5540	RR	NarL
E1.2345	QKD81545.1		TR	Xre		E1.7788	A174.1626	TR	ArsR		E1.2007	JSC1.5536	TR	SfsA
E1.2348	QKD81760.1	BAU43676.1	SF	Ecf		E1.3815	A174.1696	TR	Xre		E1.2050	JSC1.2742	RR	OmpR
E1.2372	QKD84906.1	BAU44141.1	TR	ArsR		E1.3811	A174.1700	RR	OmpR		E1.2130	JSC1.7218	RR	OmpR
E1.2503	QKD84366.1		TR	GntR		E1.2561	A174.1767	SF	Unclassified		E1.2317	JSC1.592	SF	RpoE
E1.2519	QKD83176.1	BAU40354.1	RR	NarL		E1.5771	A174.1807	RR	NarL		E1.2328	JSC1.604	OCS	LysR
E1.2568	QKD82761.1	BAU44864.1	OCS	Xre		E1.4224	A174.1813	RR	OmpR		E1.2348	JSC1.4073	SF	Ecf
E1.2778	QKD84722.1		SF	RpoE		E1.4151	A174.1851	OCS	LysR		E1.2372	JSC1.4463	TR	ArsR
E1.2796	QKD82653.1	BAU44145.1	TR	MarR		E1.2004	A174.1914	RR	NarL		E1.2446	JSC1.5934	TR	Xre
E1.2803	QKD84161.1	BAU40526.1	TR	MerR		E1.2002	A174.1918	TR	PadR		E1.2454	JSC1.7300	RR	NarL
E1.2889	QKD82089.1	BAU43489.1	RR	OmpR		E1.1280	A174.1953	TR	MerR		E1.2503	JSC1.2286	TR	GntR
E1.2941	QKD82185.1	BAU43872.1	RR	NarL		E1.1021	A174.2071	TR	Fur		E1.2519	JSC1.2303	RR	NarL
E1.2979	QKD83301.1	BAU40768.1	TR	Crp		E1.1041	A174.2094	TR	TetR		E1.2568	JSC1.7224	OCS	Xre
E1.2982	QKD81020.1	BAU42630.1	OCS	LysR		E1.6922	A174.2096	SF	RpoE		E1.2778	JSC1.3240	SF	RpoE
E1.3076	QKD80882.1	BAU41340.1	RR	OmpR		E1.2050	A174.2115	RR	OmpR		E1.2781	JSC1.3244	TR	TetR
E1.3376	QKD83199.1	BAU40384.1	TR	Xre		E1.2803	A174.2142	TR	MerR		E1.2796	JSC1.4504	TR	MarR
E1.3399	QKD80974.1	BAU40387.1	OCS	Crp		E1.2519	A174.2230	RR	NarL		E1.2803	JSC1.4497	TR	DeoR
E1.3479	QKD81394.1	BAU41417.1	TR	Xre		E1.4121	A174.2248	SF	RpoE		E1.2889	JSC1.3877	RR	OmpR
E1.3526	QKD83437.1	BAU44998.1	RR	NarL		E1.2317	A174.225	SF	RpoE		E1.2941	JSC1.4408	RR	NarL
E1.3700	QKD82513.1	BAU40931.1	RR	OmpR		E1.6705	A174.2259	TR	Fur		E1.2979	JSC1.4368	TR	Crp
E1.3811	QKD82604.1	BAU40834.1	RR	OmpR		E1.5599	A174.2340	TR	MarR		E1.2982	JSC1.4365	OCS	LysR
E1.3815	QKD81701.1	BAU43742.1	TR	Xre		E1.2328	A174.236	OCS	LysR		E1.3076	JSC1.4712	RR	OmpR
E1.3886	QKD82122.1	BAU40877.1	TR	Unclassified		E1.3399	A174.2429	OCS	Crp		E1.3138	JSC1.1631	OCS	LysR
E1.4071	QKD83754.1	BAU44248.1	TR	Fur		E1.5220	A174.2441	OCS	Crp		E1.3399	JSC1.6180	OCS	Crp
E1.4121	QKD83847.1	BAU41718.1	SF	RpoE		E1.1140	A174.2474	TR	MarR		E1.3466	JSC1.6172	OCS	LysR
E1.4151	QKD85058.1		OCS	LysR		E1.7570	A174.2585	RR	OmpR		E1.3467	JSC1.6176	TR	Rrf2
E1.4224	QKD82521.1	BAU40922.1	RR	OmpR		E1.729	A174.2639	TR	Xre		E1.3479	JSC1.329	TR	Xre
E1.4252	QKD80908.1	BAU41369.1	SF	RpoE		E1.7285	A174.2707	TR	ArsR		E1.3634	JSC1.3592	RR	NarL
E1.4365	QKD82639.1		TR	DeoR		E1.527	A174.272	RR	OmpR		E1.3675	JSC1.5863	RR	NarL
E1.4402	QKD83950.1		RR	OmpR		E1.8147	A174.2813	TR	Xre		E1.3700	JSC1.3068	RR	OmpR
E1.46	QKD84918.1		TR	ArsR		E1.5043	A174.2854	OCS	LexA		E1.3811	JSC1.5347	RR	OmpR
E1.4639	QKD85043.1	BAU41701.1	RR	NarL		E1.8066	A174.2869	TR	Rrf2		E1.3872	JSC1.1295	TR	LuxR
E1.4665	QKD83514.1		TR	GntR		E1.887	A174.3008	OCS	Crp		E1.3886	JSC1.4974	TR	Unclassified
E1.4776	QKD83499.1		TR	Xre		E1.784	A174.306	OCS	Crp		E1.4071	JSC1.788	TR	Fur
E1.490	QKD82011.1	BAU41574.1	RR	NarL		E1.2007	A174.3078	TR	SfsA		E1.4121	JSC1.513	SF	RpoE
E1.5000	QKD83865.1	BAU41694.1	TR	NrdR		E1.3136	A174.3169	TR	MarR		E1.4151	JSC1.2374	OCS	LysR
E1.5043	QKD83767.1	BAU43086.1	OCS	LexA		E1.2568	A174.3223	OCS	Xre		E1.4197	JSC1.5929	SF	Unclassified
E1.506	QKD83454.1		SF	RpoE		E1.4252	A174.3358	SF	RpoE		E1.4224	JSC1.5412	RR	OmpR
E1.5142	QKD80980.1	BAU42529.1	TR	Crp		E1.2796	A174.3370	TR	MarR		E1.4252	JSC1.5091	SF	RpoE
E1.5212	QKD81360.1	BAU41088.1	TR	TetR		E1.4071	A174.3412	TR	Fur		E1.4324	JSC1.3449	SF	Ecf
E1.5220	QKD80809.1	BAU41251.1	OCS	Crp		E1.2979	A174.3465	TR	Crp		E1.4365	JSC1.4518	TR	Unclassified
E1.54	QKD82935.1		TR	PadR		E1.2982	A174.3468	OCS	LysR		E1.4482	JSC1.4457	OCS	Sarp
E1.5456	QKD84707.1	BAU42599.1	RR	OmpR		E1.506	A174.3707	SF	RpoE		E1.46	JSC1.6590	TR	ArsR
E1.5599	QKD85020.1	BAU43136.1	TR	MarR		E1.5000	A174.3786	TR	NrdR		E1.4639	JSC1.1276	RR	NarL
E1.5639	QKD80829.1		TR	Xre		E1.5456	A174.3873	RR	OmpR		E1.4711	JSC1.7422	TR	Xre
E1.5771	QKD82945.1	BAU40869.1	RR	NarL		E1.8190	A174.3902	OCS	LysR		E1.4712	JSC1.7420	TR	Xre
E1.6177	QKD84558.1	BAU42363.1	TR	Rrf2		E1.797	A174.4059	TR	TetR		E1.490	JSC1.3058	RR	NarL
E1.620	QKD82640.1	BAU41043.1	TR	LuxR		E1.6405	A174.4150	TR	PadR		E1.4968	JSC1.3620	TR	PucR
E1.6221	QKD84207.1		OCS	LysR		E1.6499	A174.4213	SF	RpoE		E1.5000	JSC1.3673	TR	NrdR
E1.6499	QKD81798.1	BAU43633.1	SF	RpoE		E1.4324	A174.4224	SF	Ecf		E1.5043	JSC1.1815	OCS	LexA
E1.6502	QKD83498.1	BAU44511.1	TR	HxlR		E1.7289	A174.4314	SF	RpoE		E1.507	JSC1.1251	SF	RpoE
E1.6645	QKD81207.1		RR	OmpR		E1.6942	A174.4321	RR	NarL		E1.5142	JSC1.1516	OCS	Crp
E1.6735	QKD84267.1	BAU44475.1	OCS	GntR		E1.4639	A174.4387	RR	NarL		E1.5190	JSC1.6954	RR	OmpR
E1.6772	QKD81653.1	BAU43368.1	TR	CsoR		E1.3376	A174.4464	TR	Xre		E1.5192	JSC1.6644	TR	TetR
E1.6942	QKD84781.1	BAU43386.1	RR	NarL		E1.3700	A174.4501	RR	OmpR		E1.5212	JSC1.1768	TR	TetR
E1.71	QKD81378.1	BAU41065.1	TR	Unclassified		E1.1350	A174.4553	TR	GntR		E1.5220	JSC1.1833	OCS	Crp
E1.7121	QKD82467.1		TR	AraC		E1.2372	A174.4602	TR	ArsR		E1.527	JSC1.6996	RR	OmpR
E1.7285	QKD83511.1	BAU44493.1	TR	ArsR		E1.3886	A174.4614	TR	Unclassified		E1.5319	JSC1.2782	RR	OmpR
E1.7289	QKD83362.1	BAU44826.1	SF	RpoE		E1.730	A174.4754	OCS	LysR		E1.5360	JSC1.5294	TR	HxlR
E1.730	QKD84739.1	BAU42765.1	OCS	LysR		E1.7454	A174.4789	RR	OmpR		E1.5389	JSC1.5997	OCS	AraC
E1.7454	QKD82701.1	BAU44291.1	RR	OmpR		E1.6092	A174.4931	TR	AraC		E1.5393	JSC1.4038	OCS	GntR
E1.7570	QKD81419.1	BAU41266.1	RR	OmpR		E1.2889	A174.4972	RR	OmpR		E1.5456	JSC1.4831	RR	OmpR
E1.7788	QKD83132.1	BAU40240.1	TR	ArsR		E1.150	A174.5319	SF	Ecf		E1.5599	JSC1.146	TR	MarR
E1.784	QKD84654.1	BAU41207.1	OCS	Crp		E1.5142	A174.5322	OCS	Crp		E1.5672	JSC1.1488	RR	OmpR
E1.797	QKD81445.1	BAU41444.1	TR	TetR		E1.7753	A174.5368	TR	AraC		E1.5695	JSC1.6647	TR	TetR
E1.8066	QKD84585.1	BAU41129.1	TR	Rrf2		E1.1655	A174.5380	TR	MerR		E1.5771	JSC1.660	RR	NarL
E1.8639	QKD81507.1	BAU42874.1	TR	HxlR		E1.620	A174.5383	OCS	LuxR		E1.5865	JSC1.2458	TR	GntR
	QKD82539.1	BAU40901.1	TR	MerR		E1.6177	A174.997	TR	Rrf2		E1.5935	JSC1.4197	OCS	AraC
	QKD82641.1	BAU41042.1	TR	LuxR			A174.1038	OCS	LuxR		E1.601	JSC1.15	RR	OmpR
	QKD81362.1	BAU41087.1	TR	AraC			A174.1068	TR	PadR		E1.6016	JSC1.6854	RR	OmpR
	QKD81359.1	BAU41089.1	TR	LuxR			A174.1265	RR	NarL		E1.6080	JSC1.4295	TR	Xre
	QKD84684.1	BAU41312.1	TR	Unclassified			A174.133	RR	OmpR		E1.6092	JSC1.6232	TR	AraC
	QKD82830.1	BAU41485.1	TR	Xre			A174.1337	OCS	LysR		E1.616	JSC1.6123	TR	AraC
	QKD82907.1	BAU41559.1	OCS	GntR			A174.1474	TR	LuxR		E1.6162	JSC1.2561	TR	MarR
	QKD82013.1	BAU41570.1	OCS	LexA			A174.148	TR	Xre		E1.6177	JSC1.852	TR	Rrf2
	QKD84696.1	BAU41600.1	TR	TetR			A174.1581	TR	AraC		E1.620	JSC1.178	TR	LuxR
	QKD81089.1	BAU42548.1	OCS	LysR			A174.1582	TR	AraC		E1.6405	JSC1.6234	TR	PadR
	QKD81510.1	BAU42880.1	TR	Xre			A174.1588	TR	Xre		E1.6499	JSC1.5473	SF	RpoE
	QKD83612.1	BAU43053.1	OCS	LysR			A174.1591	TR	TetR		E1.6645	JSC1.7113	RR	OmpR
	QKD83765.1	BAU43089.1	OCS	Sarp			A174.1833	TR	AraC		E1.6705	JSC1.4710	TR	Fur
	QKD84996.1	BAU43192.1	OCS	LuxR			A174.1837	RR	OmpR		E1.6735	JSC1.2432	OCS	GntR
	QKD83109.1	BAU43832.1	TR	Xre			A174.1879	TR	AraC		E1.6772	JSC1.1803	TR	CsoR
	QKD82569.1	BAU44226.1	OCS	Xre			A174.1926	OCS	Xre		E1.6916	JSC1.336	OCS	LysR
	QKD83961.1	BAU44312.1	TR	HxlR			A174.1940	RR	OmpR		E1.6942	JSC1.6530	RR	NarL
	QKD81838.1	BAU45011.1	TR	IclR			A174.1975	SF	Unclassified		E1.7076	JSC1.2067	OCS	LysR
	QKD81813.1	BAU45042.1	TR	Unclassified			A174.2009	TR	Xre		E1.7090	JSC1.6471	TR	AraC
	QKD81029.1		TR	AraC			A174.2045	TR	AraC		E1.7104	JSC1.1537	TR	HxlR
	QKD81030.1		TR	AraC			A174.2383	TR	AraC		E1.7285	JSC1.2640	TR	ArsR
	QKD81188.1		TR	MerR			A174.2438	TR	CsoR		E1.7289	JSC1.276	SF	RpoE
	QKD81668.1		TR	IclR			A174.2445	TR	AraC		E1.729	JSC1.5129	TR	Xre
	QKD81845.1		TR	ArsR			A174.2564	TR	AraC		E1.730	JSC1.5128	OCS	LysR
	QKD82268.1		TR	GntR			A174.2658	OCS	LysR		E1.7454	JSC1.6379	RR	OmpR
	QKD83202.1		OCS	Crp			A174.2679	RR	OmpR		E1.7570	JSC1.2521	RR	OmpR
	QKD83258.1		TR	ArsR			A174.2767	TR	ArsR		E1.7577	JSC1.2870	OCS	Crp
	QKD83268.1		TR	MarR			A174.2898	SF	Ecf		E1.7700	JSC1.4461	TR	ArsR
	QKD83728.1		TR	LuxR			A174.2975	RR	OmpR		E1.7753	JSC1.6441	OCS	AraC
	QKD84115.1		TR	FaeA			A174.3042	RR	OmpR		E1.7788	JSC1.1792	TR	ArsR
	QKD84317.1		TR	MarR			A174.3058	TR	AraC		E1.784	JSC1.3325	OCS	Crp
	QKD84813.1		TR	LuxR			A174.3251	OCS	Crp		E1.7954	JSC1.4988	TR	LuxR
	QKD84931.1		TR	Unclassified			A174.3270	TR	ArsR		E1.797	JSC1.3333	TR	TetR
		BAU40255.1	TR	AraC			A174.3308	TR	Xre		E1.8066	JSC1.160	TR	Rrf2
		BAU40279.1	TR	AraC			A174.3390	TR	AraC		E1.863	JSC1.2656	TR	TrmB
		BAU40481.1	TR	FaeA			A174.3482	OCS	LysR		E1.8741	JSC1.5684	RR	OmpR
		BAU40620.1	TR	GntR			A174.3528	RR	OmpR		E1.887	JSC1.6904	OCS	Crp
		BAU40741.1	TR	GntR			A174.3756	TR	AraC			JSC1.1172	TR	Unclassified
		BAU40808.1	TR	MarR			A174.4474	RR	OmpR			JSC1.1331	OCS	Crp
		BAU41020.1	TR	ArsR			A174.4514	TR	AraC			JSC1.1336	TR	Fur
		BAU41586.1	RR	NarL			A174.4604	RR	OmpR			JSC1.1442	TR	Xre
		BAU42463.1	SF	RpoE			A174.4647	RR	OmpR			JSC1.1548	TR	ArsR
		BAU42480.1	OCS	FlhD			A174.4695	OCS	LacI			JSC1.1591	TR	AraC
		BAU42496.1	TR	Unclassified			A174.4773	TR	Xre			JSC1.1906	TR	LuxR
		BAU42513.1	TR	Xre			A174.4910	TR	ArsR			JSC1.1926	TR	TrmB
		BAU42677.1	OCS	LysR			A174.4918	TR	AraC			JSC1.1973	TR	AraC
		BAU42798.1	RR	OmpR			A174.4919	SF	Unclassified			JSC1.2048	SF	Unclassified
		BAU43049.1	TR	Xre			A174.4933	TR	ArsR			JSC1.2064	TR	AraC
		BAU43082.1	RR	NarL			A174.5007	RR	OmpR			JSC1.2183	RR	OmpR
		BAU43190.1	TR	AraC			A174.5015	TR	ArsR			JSC1.2322	TR	AraC
		BAU43351.1	TR	TetR			A174.5032	TR	ArsR			JSC1.2329	TR	TetR
		BAU43382.1	OCS	IclR			A174.5058	TR	AraC			JSC1.2357	TR	Fe_dep_repress
		BAU43414.1	TR	TetR			A174.5284	TR	MarR			JSC1.2413	TR	TetR
		BAU43782.1	SF	Ecf			A174.5367	OCS	LysR			JSC1.2414	TR	LuxR
		BAU44038.1	OCS	Crp			A174.5391	TR	GntR			JSC1.2630	TR	Fur
		BAU44068.1	TR	MarR			A174.5491	TR	LuxR			JSC1.2671	RR	OmpR
		BAU44124.1	TR	DeoR			A174.806	TR	AraC			JSC1.271	OCS	LuxR
		BAU44190.1	SF	RpoN			A174.84	SF	Unclassified			JSC1.2881	TR	Xre
		BAU44333.1	OCS	LysR			A174.879	TR	PadR			JSC1.2896	TR	AraC
		BAU44370.1	SF	RpoE			A174.908	TR	Xre			JSC1.2926	TR	AraC
		BAU44389.1	RR	OmpR			A174.975	TR	Xre			JSC1.3081	RR	OmpR
		BAU44401.1	OCS	LysR								JSC1.3139	TR	LuxR
		BAU44404.1	TR	PadR								JSC1.3257	TR	Fur
		BAU44521.1	TR	Xre								JSC1.3340	SF	RpoE
		BAU44611.1	TR	AraC								JSC1.3557	TR	HxlR
		BAU44644.1	TR	LuxR								JSC1.36	TR	GntR
		BAU44895.1	TR	ArsR								JSC1.3636	TR	LuxR
		BAU44922.1	TR	AbrB								JSC1.4011	SF	Unclassified
		BAU40383.1	TR	Xre								JSC1.4018	TR	AraC
		BAU44126.1	TR	LuxR								JSC1.4022	TR	AraC
		BAU44127.1	TR	LuxR								JSC1.4044	OCS	Xre
												JSC1.4066	RR	OmpR
												JSC1.4129	TR	AraC
												JSC1.4141	TR	TetR
												JSC1.4174	TR	LuxR
												JSC1.4206	TR	AraC
												JSC1.4343	OCS	LysR
												JSC1.4507	TR	AbrB
												JSC1.4656	TR	Xre
												JSC1.4725	OCS	LysR
												JSC1.4729	TR	LuxR
												JSC1.4966	TR	TrmB
												JSC1.5255	TR	AraC
												JSC1.5262	TR	TetR
												JSC1.5327	TR	GntR
												JSC1.5673	TR	AraC
												JSC1.5724	TR	MarR
												JSC1.5837	OCS	LysR
												JSC1.5917	TR	HxlR
												JSC1.6003	TR	Unclassified
												JSC1.6115	TR	ArsR
												JSC1.6134	TR	Unclassified
												JSC1.6149	OCS	LuxR
												JSC1.6191	TR	LysR
												JSC1.6226	OCS	Xre
												JSC1.6252	RR	OmpR
												JSC1.6281	SF	Unclassified
												JSC1.6398	TR	Xre
												JSC1.6406	OCS	Xre
												JSC1.6430	RR	NarL
												JSC1.6448	OCS	LysR
												JSC1.6453	OCS	LysR
												JSC1.6503	TR	AraC
												JSC1.6509	RR	OmpR
												JSC1.6587	TR	TetR
												JSC1.6636	TR	Xre
												JSC1.6655	RR	YesN
												JSC1.6687	OCS	TrmB
												JSC1.6710	RR	OmpR
												JSC1.6760	OCS	Sarp
												JSC1.6821	OCS	Crp
												JSC1.6994	TR	TetR
												JSC1.7044	RR	OmpR
												JSC1.7109	OCS	LysR
												JSC1.7151	TR	TrmB
												JSC1.7200	TR	AraC
												JSC1.7235	TR	ArsR
												JSC1.7283	OCS	KorB
												JSC1.7288	OCS	LysR
												JSC1.7301	OCS	Crp
												JSC1.7314	TR	AraC
												JSC1.7389	TR	ArsR
												JSC1.7392	TR	MarR
												JSC1.802	TR	GntR

## Sheet: Leptolyngbyaceae
Ortholog table of TFs in strains from Leptolyngbyaceae. Each row indicates the accession numbers of TFs that were identified as ortholog.
Gene	A121	Class	Type			Gene	E412	Class	Type
BAS64138.1	UIE35931.1	RR	NarL			BAS65102.1	QZZ18588.1	OCS	LysR
BAS65059.1	UIE36087.1	RR	NarL			BAS60757.1	QZZ18619.1	OCS	LexA
BAS62069.1	UIE36096.1	TR	CsoR			BAS63039.1	QZZ18682.1	RR	OmpR
BAS65034.1	UIE36202.1	TR	Xre			BAS64746.1	QZZ18830.1	RR	OmpR
BAS63985.1	UIE36244.1	RR	NarL			BAS61295.1	QZZ18996.1	OCS	Crp
BAS61933.1	UIE36286.1	TR	AbrB			BAS64165.1	QZZ19044.1	TR	Fur
BAS64169.1	UIE36458.1	RR	NarL			BAS60820.1	QZZ19047.1	TR	Unclassified
BAS64170.1	UIE36459.1	TR	PadR			BAS61298.1	QZZ19059.1	SF	RpoE
BAS65801.1	UIE36575.1	RR	OmpR			BAS65811.1	QZZ19072.1	SF	RpoE
BAS60483.1	UIE36603.1	RR	OmpR			BAS60830.1	QZZ19138.1	TR	Rrf2
BAS65811.1	UIE36727.1	SF	RpoE			BAS60708.1	QZZ19158.1	TR	GntR
BAS63491.1	UIE36739.1	TR	TetR			BAS64969.1	QZZ19238.1	SF	RpoE
BAS60708.1	UIE36747.1	TR	GntR			BAS60473.1	QZZ19460.1	RR	OmpR
BAS60820.1	UIE36753.1	TR	Unclassified			BAS61313.1	QZZ19495.1	OCS	LysR
BAS62497.1	UIE36803.1	TR	HrcA			BAS62038.1	QZZ19503.1	TR	AraC
BAS64792.1	UIE36874.1	TR	GntR			BAS63985.1	QZZ19561.1	RR	NarL
BAS61313.1	UIE36951.1	OCS	LysR			BAS61875.1	QZZ19697.1	RR	OmpR
BAS60473.1	UIE36969.1	RR	OmpR			BAS63248.1	QZZ19713.1	RR	OmpR
BAS60830.1	UIE37169.1	TR	Rrf2			BAS63711.1	QZZ19725.1	TR	LuxR
BAS65754.1	UIE37195.1	TR	Xre			BAS64138.1	QZZ19736.1	RR	NarL
BAS61414.1	UIE37229.1	OCS	Crp			BAS60772.1	QZZ19763.1	SF	Ecf
BAS63039.1	UIE37277.1	RR	OmpR			BAS64221.1	QZZ19913.1	RR	NarL
BAS61160.1	UIE37424.1	TR	ArsR			BAS61010.1	QZZ19937.1	TR	MarR
BAS63011.1	UIE37584.1	TR	Rrf2			BAS65059.1	QZZ20198.1	RR	NarL
BAS65568.1	UIE37633.1	TR	MarR			BAS65579.1	QZZ20335.1	OCS	Crp
BAS64221.1	UIE37670.1	RR	NarL			BAS63601.1	QZZ20338.1	RR	OmpR
BAS62588.1	UIE37782.1	RR	OmpR			BAS66095.1	QZZ20439.1	SF	Unclassified
BAS64729.1	UIE37838.1	OCS	LysR			BAS63276.1	QZZ20459.1	TR	GntR
BAS65044.1	UIE37853.1	RR	OmpR			BAS61747.1	QZZ20552.1	TR	NrdR
BAS61600.1	UIE37892.1	OCS	LysR			BAS65642.1	QZZ20789.1	SF	RpoE
BAS64969.1	UIE38261.1	SF	RpoE			BAS63123.1	QZZ20894.1	TR	TetR
BAS63601.1	UIE38272.1	RR	OmpR			BAS63491.1	QZZ20910.1	TR	TetR
BAS65102.1	UIE38321.1	OCS	LysR			BAS66722.1	QZZ21087.1	TR	Xre
BAS65642.1	UIE38330.1	SF	RpoE			BAS63022.1	QZZ21144.1	TR	MerR
BAS61424.1	UIE38459.1	TR	LuxR			BAS63657.1	QZZ21160.1	TR	ArsR
BAS61847.1	UIE38646.1	OCS	LysR			BAS63654.1	QZZ21163.1	RR	OmpR
BAS60757.1	UIE38778.1	OCS	LexA			BAS61160.1	QZZ21249.1	TR	ArsR
BAS65661.1	UIE38809.1	TR	ArsR			BAS61424.1	QZZ21276.1	TR	LuxR
BAS63022.1	UIE38922.1	TR	MerR			BAS64395.1	QZZ21370.1	SF	Ecf
BAS61298.1	UIE38975.1	SF	RpoE			BAS65372.1	QZZ21393.1	TR	AraC
BAS63248.1	UIE39005.1	RR	OmpR			BAS61600.1	QZZ21408.1	OCS	LysR
BAS61295.1	UIE39138.1	OCS	Crp			BAS66146.1	QZZ21452.1	OCS	Crp
BAS60772.1	UIE39190.1	SF	Ecf			BAS61933.1	QZZ21456.1	TR	AbrB
BAS63061.1	UIE39233.1	RR	OmpR			BAS65568.1	QZZ21505.1	TR	MarR
BAS60891.1	UIE39409.1	RR	NarL			BAS65766.1	QZZ21521.1	RR	OmpR
BAS63264.1	UIE39443.1	RR	OmpR			BAS64808.1	QZZ21553.1	RR	OmpR
BAS65202.1	UIE39547.1	OCS	Crp			BAS64903.1	QZZ21597.1	SF	RpoE
BAS65063.1	UIE39550.1	RR	OmpR			BAS61500.1	QZZ21719.1	TR	ArsR
BAS65159.1	UIE39570.1	TR	Unclassified			BAS65436.1	QZZ21754.1	OCS	LysR
BAS62165.1	UIE39578.1	SF	RpoE			BAS60871.1	QZZ21778.1	RR	OmpR
BAS64903.1	UIE39587.1	SF	RpoE			BAS62286.1	QZZ21926.1	RR	NarL
BAS65804.1	UIE39719.1	TR	Xre			BAS60635.1	QZZ22231.1	TR	Crp
BAS64165.1	UIE39753.1	TR	Fur			BAS63110.1	QZZ22308.1	RR	OmpR
BAS65579.1	UIE39840.1	OCS	Crp			BAS64169.1	QZZ22323.1	RR	NarL
BAS64054.1	UIE39914.1	SF	Ecf			BAS63228.1	QZZ22339.1	RR	OmpR
BAS66138.1	UIE39931.1	RR	NarL			BAS65804.1	QZZ22413.1	TR	Xre
BAS61816.1	UIE39972.1	TR	Fur			BAS65801.1	QZZ22416.1	RR	OmpR
BAS60635.1	UIE39987.1	TR	Crp			BAS62069.1	QZZ22502.1	TR	CsoR
BAS61500.1	UIE40078.1	TR	ArsR			BAS62497.1	QZZ22510.1	TR	HrcA
BAS62286.1	UIE40081.1	RR	NarL			BAS64729.1	QZZ22819.1	OCS	LysR
BAS60871.1	UIE40179.1	RR	OmpR			BAS61414.1	QZZ22828.1	OCS	Crp
BAS62038.1	UIE40224.1	TR	AraC			BAS61816.1	QZZ23031.1	TR	Fur
BAS64395.1	UIE40360.1	SF	Ecf			BAS61351.1	QZZ23051.1	SF	RpoE
BAS64850.1	UIE40467.1	TR	TetR			BAS65044.1	QZZ23058.1	RR	OmpR
BAS63207.1	UIE40487.1	SF	RpoE			BAS62588.1	QZZ23354.1	RR	OmpR
BAS61351.1	UIE40510.1	SF	RpoE			BAS64170.1	QZZ23439.1	TR	PadR
BAS63654.1	UIE40578.1	RR	OmpR			BAS64054.1	QZZ23459.1	SF	Ecf
	UIE36017.1	TR	Xre			BAS60483.1	QZZ23485.1	RR	OmpR
	UIE36190.1	TR	TrmB			BAS63207.1	QZZ23550.1	SF	RpoE
	UIE36218.1	TR	NrdR			BAS63061.1	QZZ23576.1	RR	OmpR
	UIE36228.1	OCS	LexA			BAS65159.1	QZZ23628.1	TR	DeoR
	UIE36319.1	OCS	Crp			BAS62165.1	QZZ23706.1	SF	RpoE
	UIE36502.1	TR	Unclassified			BAS63011.1	QZZ23710.1	TR	Rrf2
	UIE36553.1	TR	PadR			BAS60891.1	QZZ23723.1	RR	NarL
	UIE36896.1	TR	MarR				QZZ18560.1	TR	TrmB
	UIE36980.1	SF	Unclassified				QZZ18685.1	OCS	Xre
	UIE37209.1	TR	ArsR				QZZ18708.1	RR	OmpR
	UIE37287.1	TR	Fur				QZZ18867.1	OCS	Xre
	UIE37430.1	TR	MerR				QZZ19083.1	TR	LuxR
	UIE37550.1	OCS	LuxR				QZZ19101.1	TR	Fe_dep_repress
	UIE37643.1	RR	NarL				QZZ19102.1	TR	Xre
	UIE37684.1	OCS	Crp				QZZ19113.1	TR	LuxR
	UIE38026.1	OCS	Unclassified				QZZ19269.1	TR	ArsR
	UIE38065.1	OCS	Xre				QZZ19315.1	RR	OmpR
	UIE38123.1	TR	GntR				QZZ19316.1	RR	OmpR
	UIE38287.1	TR	LuxR				QZZ19478.1	TR	AraC
	UIE38419.1	TR	Xre				QZZ19584.1	RR	OmpR
	UIE38509.1	OCS	Xre				QZZ19632.1	TR	ArsR
	UIE38547.1	TR	AraC				QZZ19857.1	OCS	Crp
	UIE38557.1	TR	AraC				QZZ20032.1	RR	OmpR
	UIE38623.1	TR	MarR				QZZ20049.1	TR	TrmB
	UIE38705.1	TR	Xre				QZZ20162.1	SF	RpoE
	UIE39059.1	TR	AraC				QZZ20357.1	TR	SfsA
	UIE39125.1	TR	Xre				QZZ20687.1	TR	ArsR
	UIE39541.1	RR	OmpR				QZZ20975.1	TR	LuxR
	UIE39615.1	TR	LuxR				QZZ21054.1	TR	MarR
	UIE39616.1	RR	NarL				QZZ21151.1	TR	LuxR
	UIE39672.1	OCS	LuxR				QZZ21699.1	TR	ArsR
	UIE39836.1	RR	NarL				QZZ21713.1	TR	ArsR
	UIE40004.1	TR	Unclassified				QZZ21717.1	SF	Ecf
	UIE40112.1	TR	Xre				QZZ21760.1	TR	PadR
	UIE40323.1	TR	AraC				QZZ21875.1	RR	OmpR
	UIE40402.1	TR	Fur				QZZ21888.1	RR	OmpR
	UIE40519.1	TR	MerR				QZZ21943.1	TR	PadR
	UIE40596.1	TR	SfsA				QZZ22004.1	TR	Xre
	UIE40599.1	RR	NarL				QZZ22514.1	TR	ArsR
	UIE40648.1	TR	ArsR				QZZ22533.1	TR	RpiR
							QZZ22718.1	TR	Xre
							QZZ22740.1	TR	Unclassified
							QZZ22886.1	TR	AbrB
							QZZ22975.1	TR	AraC
							QZZ22993.1	OCS	LexA
							QZZ23103.1	TR	TetR
							QZZ23208.1	TR	PadR
							QZZ23364.1	TR	MerR
							QZZ23487.1	TR	Xre
							QZZ23535.1	SF	Ecf
							QZZ23557.1	RR	YesN
							QZZ23639.1	TR	Fur
							QZZ23783.1	RR	NarL

## Sheet: Trichocoleusaceae
Ortholog table of TFs in strains from Trichocoleusaceae. Each row indicates the accession numbers of TFs that were identified as ortholog.
Gene	B231	Class	Type
MBD1863076.1	B231.1091	RR	NarL
MBD1860625.1	B231.1207	OCS	Crp
MBD1863983.1	B231.1223	SF	RpoE
MBD1861428.1	B231.1305	OCS	LexA
MBD1861113.1	B231.1410	SF	RpoE
MBD1860569.1	B231.1501	SF	RpoE
MBD1864568.1	B231.1563	TR	LuxR
MBD1865064.1	B231.1866	TR	Xre
MBD1863808.1	B231.2064	OCS	LysR
MBD1864719.1	B231.2109	TR	ArsR
MBD1863530.1	B231.2123	TR	DeoR
MBD1861078.1	B231.2161	SF	RpoE
MBD1861892.1	B231.2304	OCS	Crp
MBD1861933.1	B231.244	RR	OmpR
MBD1861606.1	B231.2466	TR	Fur
MBD1860493.1	B231.2571	TR	CsoR
MBD1863660.1	B231.2604	TR	Xre
MBD1863658.1	B231.2607	RR	OmpR
MBD1860689.1	B231.2634	RR	NarL
MBD1860399.1	B231.2662	RR	OmpR
MBD1863363.1	B231.2684	SF	RpoE
MBD1862065.1	B231.2747	TR	Unclassified
MBD1861807.1	B231.3002	TR	NrdR
MBD1862540.1	B231.3046	RR	NarL
MBD1862942.1	B231.3110	TR	AbrB
MBD1860766.1	B231.3178	TR	Fur
MBD1861415.1	B231.3184	TR	ArsR
MBD1863115.1	B231.3267	OCS	LysR
MBD1861479.1	B231.3422	SF	RpoE
MBD1862928.1	B231.3730	OCS	Crp
MBD1864386.1	B231.3753	TR	Xre
MBD1860923.1	B231.3892	TR	Rrf2
MBD1863600.1	B231.4055	TR	SfsA
MBD1862411.1	B231.4061	OCS	Xre
MBD1861040.1	B231.4152	TR	TetR
MBD1863911.1	B231.42	SF	Ecf
MBD1864390.1	B231.4242	RR	OmpR
MBD1860335.1	B231.4276	TR	PadR
MBD1862305.1	B231.4293	RR	NarL
MBD1864330.1	B231.4333	RR	OmpR
MBD1860726.1	B231.457	TR	GntR
MBD1863813.1	B231.528	TR	Crp
MBD1861385.1	B231.585	RR	OmpR
MBD1860165.1	B231.609	RR	NarL
MBD1864764.1	B231.630	OCS	LysR
MBD1861540.1	B231.76	TR	Rrf2
MBD1863277.1	B231.839	RR	OmpR
MBD1861261.1	B231.902	RR	OmpR
	B231.1054	TR	Xre
	B231.1252	TR	AraC
	B231.1290	TR	Unclassified
	B231.1456	TR	MerR
	B231.1659	SF	RpoE
	B231.1716	TR	IclR
	B231.2090	OCS	Xre
	B231.2205	RR	NarL
	B231.2415	RR	OmpR
	B231.2686	RR	OmpR
	B231.2758	SF	Ecf
	B231.2866	TR	AbrB
	B231.338	TR	Crp
	B231.3404	RR	OmpR
	B231.3506	SF	RpoE
	B231.3669	TR	ArsR
	B231.3722	TR	FeoC
	B231.3917	SF	RpoE
	B231.3998	OCS	Crp
	B231.836	TR	ArsR

## Sheet: Thermosynechococcaceae
Ortholog table of TFs in strains from Thermosynechococcaceae and Synechococcus 7942. Each row indicates the accession numbers of TFs that were identified as ortholog.
Gene	PCC 6715	NK55	E542	CL-1	TA-1	BP-1	M46	M98	Class	Type
Synpcc7942_1465_TR_Rrf2	PCC6715.819	AHB89006.1	QLL29295.1	QEQ00893.1	QSF48599.1	BAC08055.1	HIK24701.1	HIK35818.1	TR	Rrf2
Synpcc7942_1860_RR_NarL	PCC6715.2573	AHB88032.1	QLL29689.1	QEQ01784.1	QSF48178.1	BAC08815.1	HIK24551.1	HIK36253.1	TR	LuxR
Synpcc7942_0703_TR_TrmB						BAC08983.1			TR	FeoC
Synpcc7942_0695_TR_NrdR	PCC6715.1248	AHB88502.1	AXY67862.1	QEQ00969.1	QSF48676.1	BAC09413.1	HIK26337.1	HIK34482.1	TR	NrdR
Synpcc7942_0090_TR_GntR	PCC6715.2566					BAC09669.1			TR	GntR
Synpcc7942_0098_TR_PucR		AHB88876.1	QLL29233.1	QEQ00761.1	QSF48456.1	BAC09827.1		HIK35672.1	TR	PucR
Synpcc7942_1453_RR_OmpR	PCC6715.2687	AHB89025.1	AXY68150.2	QEQ02299.1	QSF50528.1	BAC09916.1		HIK36009.1	RR	OmpR
Synpcc7942_1923_SF_Ecf	PCC6715.127	AHB88736.1	QLL29176.1	QEQ00610.1	QSF48300.1	BAC09661.1	HIK24600.1	HIK34364.1	SF	Ecf
Synpcc7942_1242_OCS_LysR	PCC6715.2454	AHB87812.1	AXY68593.1	QEQ01549.1	QSF49668.1	BAC08911.1			OCS	LysR
Synpcc7942_0095_RR_OmpR	PCC6715.2741	AHB87772.1	QLL29552.1	QEQ01587.1	QSF49629.1	BAC09975.1	HIK25677.1	HIK36333.1	RR	OmpR
Synpcc7942_2040_TR_SfsA	PCC6715.291	AHB88343.1	AXY68681.1	QEQ01139.1	QSF48854.1	BAC09249.1	HIK25751.1	HIK34753.1	TR	SfsA
Synpcc7942_0127_OCS_Crp	PCC6715.1212	AHB88298.1	AXY67475.2	QEQ00934.1	QSF50511.1	BAC09202.1	HIK24450.1	HIK34174.1	OCS	Crp
Synpcc7942_0938_TR_ArsR	PCC6715.1855	AHB89316.1	AXY67533.1	QEQ00300.1	QSF50135.1	BAC08320.1	HIK25266.1	HIK34150.1	TR	ArsR
Synpcc7942_0677_TR_PadR	PCC6715.2381	AHB88598.1	AXY67898.1	QEQ00527.1	QSF48136.1	BAC09507.1	HIK25774.1	HIK35403.1	TR	PadR
Synpcc7942_1291_TR_ArsR	PCC6715.2736	AHB87420.1	AXY67779.1	QEP99947.1	QSF49256.1	BAC08571.1	HIK25139.1	HIK34161.1	TR	ArsR
Synpcc7942_0688_TR_ArsR	PCC6715.2590	AHB88848.1	AXY68730.1	QEQ00701.1	QSF48426.1				TR	ArsR
Synpcc7942_1310_OCS_LysR	PCC6715.536	AHB88915.1	AXY68071.2	QEQ00804.1	QSF48500.1	BAC09589.1	HIK25345.1	HIK35119.1	OCS	LysR
Synpcc7942_2305_RR_OmpR	PCC6715.1015	AHB89077.1	AXY68191.1	QEQ01053.1	QSF48767.1	BAC07814.1	HIK25986.1	HIK34920.1	RR	OmpR
Synpcc7942_0649_SF_RpoD	PCC6715.1104	AHB87406.1	AXY67764.2	QEP99925.1	QSF49232.1	BAC08169.1	HIK26165.1	HIK35008.1	SF	RpoE
Synpcc7942_1803_TR_Fur	PCC6715.1314	AHB89132.1	AXY68234.2	QEQ01002.1	QSF48711.1	BAC07578.1	HIK24628.1	HIK35889.1	TR	Fur
Synpcc7942_1698_TR_HxlR	PCC6715.1331								TR	HxlR
Synpcc7942_0672_SF_RpoD	PCC6715.1347	AHB87532.1	AXY67423.2	QEQ02143.1	QSF49120.1	BAC07817.1	HIK26001.1	HIK35113.1	SF	RpoE
Synpcc7942_1849_SF_RpoD	PCC6715.1391	AHB89002.1	QLL29292.1	QEQ00889.1	QSF48595.1	BAC08051.1	HIK24704.1	HIK35822.1	SF	RpoE
Synpcc7942_1746_SF_RpoD	PCC6715.1440	AHB89385.1	AXY67570.1	QEQ00244.1	QSF50447.1	BAC08383.1	HIK25150.1	HIK35598.1	SF	RpoE
Synpcc7942_2466_RR_OmpR	PCC6715.1633	AHB87969.1	QLL29618.1	QEQ01911.1	QSF49780.1	BAC08882.1	HIK25401.1	HIK36142.1	RR	OmpR
Synpcc7942_1404_RR_OmpR	PCC6715.1973	AHB88975.1	QLL29254.1	QEQ00863.1	QSF48561.1	BAC09651.1		HIK34386.1	RR	OmpR
Synpcc7942_0616_TR_HrcA	PCC6715.2225	AHB89308.1	AXY68495.1	QEQ02075.1	QSF49419.1	BAC08312.1	HIK26345.1	HIK35966.1	TR	HrcA
Synpcc7942_2264_TR_LuxR	PCC6715.2691	AHB88506.1	AXY67859.1	QEQ00973.1	QSF48680.1	BAC09417.1	HIK26332.1	HIK34478.1	TR	LuxR
Synpcc7942_1012_RR_OmpR	PCC6715.294	AHB89613.1	AXY67744.1	QEQ02191.1	QSF49206.1	BAC08141.1		HIK34688.1	RR	OmpR
Synpcc7942_2356_OCS_Crp	PCC6715.473	AHB88318.1	AXY67486.1	QEQ00912.1	QSF48620.1	BAC09223.1	HIK25728.1	HIK34726.1	OCS	Crp
Synpcc7942_1510_SF_RpoD	PCC6715.498	AHB89281.1	QLL29503.1	QEQ02051.1	QSF49442.1	BAC08289.1	HIK25208.1	HIK35494.1	SF	RpoE
Synpcc7942_0817_TR_Fur	PCC6715.811	AHB87593.1	AXY67159.1	QEQ01445.1	QSF49981.1	BAC07745.1	HIK26187.1	HIK35829.1	TR	Fur
Synpcc7942_2585_TR_Rrf2	PCC6715.695	AHB87615.1	QLL29695.1	QEQ01767.1	QSF48194.1	BAC07722.1	HIK26231.1	HIK36061.1	TR	Rrf2
Synpcc7942_1733_TR_Unclassified	PCC6715.1254	AHB88993.1	AXY68135.1	QEQ00883.1	QSF48587.1	BAC08043.1	HIK26087.1	HIK34976.1	TR	Unclassified
Synpcc7942_0987_TR_Fur	PCC6715.933	AHB89111.1	AXY68218.2	QEQ01024.1	QSF48732.1	BAC07601.1	HIK24595.1	HIK36180.1	TR	Fur
Synpcc7942_B2647_RR_OmpR_plasmid1				QEQ01290.1	QSF49010.1				RR	OmpR
Synpcc7942_1980_OCS_LysR	PCC6715.1553	AHB88100.1	QLL30040.1	QEQ00304.1	QSF50131.1	BAC08758.1	HIK25813.1	HIK34146.1	OCS	LysR
	PCC6715.100								RR	OmpR
	PCC6715.1280		AXY68693.2				HIK25559.1		SF	Unclassified
	PCC6715.1576	AHB89272.1	AXY68466.1	QEQ02038.1	QSF49455.1	BAC08275.1		HIK35462.1	RR	NarL
	PCC6715.2522								TR	HxlR
	PCC6715.352								SF	Unclassified
	PCC6715.383	AHB88228.1	AXY68508.1	QEQ01690.1	QSF49683.1	BAC09128.1	HIK24610.1	HIK36212.1	TR	CsoR
	PCC6715.853			QEQ02064.1	QSF49431.1		HIK25711.1	HIK35954.1	TR	MerR
			AXY67469.1	QEQ00502.1	QSF48112.1	BAC09532.1			SF	Unclassified
	PCC6715.468	AHB88760.1	AXY67960.1	QEQ00637.1	QSF48328.1	BAC09688.1	HIK26431.1	HIK34340.1	OCS	Crp
		AHB88385.1	AXY67209.2	QEQ01942.1	E-QSF49555		HIK24895.1	HIK34080.1	TR	FeoC
	PCC6715.1171	AHB87745.1	AXY67202.1	QEQ01936.1	QSF49560.1	BAC08601.1	HIK24889.1	HIK35211.1	RR	NarL
	PCC6715.375		AXY67838.2	QEQ00432.1	QSF48045.1				TR	Crp
			AXY68124.1						TR	Xre
	PCC6715.2292	AHB88155.1	AXY68435.1	QEQ01306.1	QSF49026.1	BAC09049.1		HIK36029.1	TR	Xre
			AXY68546.1						TR	DeoR
			AXY68594.1						OCS	Xre
							HIK25000.1		TR	Xre
							HIK25239.1		TR	AbrB
		AHB88572.1	AXY67518.1	QEQ00321.1	QSF50111.1		HIK25427.1		RR	OmpR
	PCC6715.1023	AHB87539.1	AXY67418.1	QEQ02136.1	QSF49127.1	BAC09998.1	HIK25998.1	HIK34272.1	RR	NarL
				QEQ01759.1			HIK26225.1		TR	Xre
		AHB87438.1	AXY67787.1	QEP99954.1	QSF49263.1			HIK35677.1	TR	Xre
								HIK35952.1	TR	ArsR
		AHB88075.1		QEQ02107.1					RR	OmpR
		AHB89489.1							TR	MerR
		AHB88549.1		QEQ00438.1	QSF48051.1	BAC09462.1			RR	OmpR
			QLL29683.1		QSF48161.1				TR	MerR
				QEQ00588.1	QSF48275.1				RR	OmpR
				QEQ00888.1	QSF48593.1				OCS	Rrf2
		AHB87437.1	AXY67786.1	QEP99953.1	QSF49262.1			HIK35678.1	TR	Xre
	PCC6715.595	AHB87483.1	AXY68706.1	QEQ00005.1	QSF49309.1	BAC07869.1	HIK24409.1	HIK35262.1	SF	Ecf
				QEQ01643.1	QSF49731.1				OCS	Crp

## Sheet: Gloeomargaritaceae
Ortholog table of TFs in strains from Gloeomargaritaceae. Each row indicates the accession numbers of TFs that were identified as ortholog.
Trichocoleus FACHB-46	C9	Class	Type
APB32349.1	C9.1684	SF	RpoE
APB33862.1	C9.1068	RR	OmpR
APB34701.1	C9.1205	SF	RpoE
APB32965.1	C9.121	OCS	Crp
APB32769.1	C9.1337	TR	HxlR
APB34667.1	C9.1348	SF	Ecf
APB34220.1	C9.1356	OCS	Crp
APB32796.1	C9.1370	TR	PadR
APB34523.1	C9.1431	TR	LuxR
APB33063.1	C9.1541	TR	MarR
APB34073.1	C9.1551	OCS	LysR
APB32981.1	C9.1593	SF	RpoE
APB33491.1	C9.1828	RR	OmpR
APB33019.1	C9.1925	TR	Fe_dep_repress
APB34062.1	C9.1930	RR	OmpR
APB32904.1	C9.1945	TR	SfsA
APB34834.1	C9.2101	TR	Fur
APB34122.1	C9.2218	SF	Ecf
APB35160.1	C9.225	OCS	Crp
APB34648.1	C9.2310	TR	AbrB
APB33824.1	C9.2342	OCS	Crp
APB35272.1	C9.2434	TR	Xre
APB33904.1	C9.2523	TR	Fur
APB35166.1	C9.2541	TR	Fur
APB34187.1	C9.2732	TR	Rrf2
APB33448.1	C9.2743	RR	OmpR
APB34114.1	C9.2769	RR	OmpR
APB34734.1	C9.2815	OCS	LysR
APB32490.1	C9.2833	SF	Ecf
APB34705.1	C9.472	RR	NarL
APB32639.1	C9.562	SF	RpoE
APB35327.1	C9.644	RR	OmpR
APB34449.1	C9.660	SF	RpoE
APB33293.1	C9.675	TR	ArsR
APB33187.1	C9.804	TR	Rrf2
APB35191.1	C9.848	RR	NarL
APB34234.1	C9.973	TR	HrcA
APB32920.1	C9.994	TR	ArsR
	C9.1135	TR	Xre
	C9.1394	TR	Xre
	C9.1780	TR	Unclassified
	C9.2348	TR	MerR
	C9.2595	TR	DtxR
	C9.2599	TR	FeoC
	C9.2748	TR	MerR
	C9.364	TR	Fur
	C9.455	TR	ArsR
	C9.469	TR	ArsR
	C9.996	TR	AbrB

## Sheet: Thermostichaceae
Ortholog table of TFs in strains from Thermostichaceae and Synechococcus 7942. Each row indicates the accession numbers of TFs that were identified as ortholog.
Gene	60AY4M2	63AY4M2	65AY6A5	65AY6Li	JA-2-3Ba	JA-3-3Ab	Class	Type
Synpcc7942_0987_TR_Fur	PIK95277.1	PIK86209.1	PIK89450.1	PIK91566.1	ABD03226.1	ABC98263.1	TR	Fur
Synpcc7942_1510_SF_RpoD	PIK94797.1	PIK85737.1	PIK88999.1	PIK91088.1	ABD03422.1	ABC98813.1	SF	RpoE
Synpcc7942_0090_TR_GntR	PIK95647.1	PIK86580.1	PIK84680.1	PIK91935.1		ABD00596.1	TR	GntR
Synpcc7942_0095_RR_OmpR	PIK96124.1	PIK87055.1	PIK87974.1	PIK92415.1	ABD01247.1	ABD00039.1	RR	OmpR
Synpcc7942_0127_OCS_Crp	PIK96197.1	PIK87127.1	PIK88047.1	PIK92486.1	ABD03466.1	ABC99952.1	OCS	Crp
Synpcc7942_0556_RR_OmpR	PIK95782.1	PIK86713.1	PIK84786.1	PIK92068.1	ABD02978.1	ABD00444.1	RR	OmpR
Synpcc7942_0616_TR_HrcA	PIK95546.1	PIK86481.1	PIK84581.1	PIK91844.1	ABD03308.1	ABD00707.1	TR	HrcA
Synpcc7942_0649_SF_RpoD	PIK95699.1	PIK86630.1	PIK84732.1	PIK91986.1	ABD03151.1	ABD00534.1	SF	RpoE
Synpcc7942_0688_TR_ArsR		PIK85349.1	PIK88604.1	PIK93037.1	ABD02290.1	ABC99314.1	TR	ArsR
Synpcc7942_0695_TR_NrdR	PIK94426.1	PIK85381.1	PIK88637.1	PIK89984.1	ABD02905.1	ABC99278.1	TR	NrdR
Synpcc7942_0817_TR_Fur	PIK94190.1	PIK85150.1	PIK88400.1	PIK92831.1	ABD03502.1	ABC99553.1	TR	Fur
Synpcc7942_0938_TR_ArsR	PIK96268.1	PIK87195.1	PIK88117.1	PIK92555.1	ABD02883.1	ABC99874.1	TR	ArsR
Synpcc7942_1012_RR_OmpR	PIK94471.1	PIK85423.1	PIK88679.1	PIK89938.1	ABD03775.1	ABC99228.1	RR	OmpR
Synpcc7942_1242_OCS_LysR	PIK94506.1	PIK85459.1	PIK88714.1	PIK89906.1	ABD01329.1	ABC99183.1	OCS	LysR
Synpcc7942_1310_OCS_LysR	PIK96379.1	PIK87363.1	PIK89739.1	PIK90001.1	ABD02902.1	ABC99275.1	OCS	LysR
Synpcc7942_1404_RR_OmpR	PIK94952.1	PIK85891.1	PIK89152.1	PIK91240.1	ABD03434.1	ABC98640.1	RR	OmpR
Synpcc7942_1453_RR_OmpR	PIK94182.1	PIK85142.1	PIK88392.1	PIK92823.1	ABD03492.1	ABC99563.1	RR	OmpR
Synpcc7942_1465_TR_Rrf2	PIK94312.1	PIK85269.1	PIK88522.1	PIK92954.1	ABD01829.1	ABC99408.1	TR	Rrf2
Synpcc7942_1733_TR_Unclassified	PIK95881.1	PIK86812.1	PIK87726.1	PIK92169.1	ABD02374.1	ABD00329.1	TR	Unclassified
Synpcc7942_1739_TR_MerR	PIK94057.1	PIK87313.1	PIK88264.1	PIK92701.1	ABD02066.1	ABC99708.1	TR	MerR
Synpcc7942_1803_TR_Fur	PIK95799.1	PIK86732.1	PIK87644.1	PIK92086.1	ABD02292.1	ABD00424.1	TR	Fur
Synpcc7942_1849_SF_RpoD	PIK96002.1	PIK86931.1	PIK87848.1	PIK92288.1	ABD03658.1	ABD00177.1	SF	RpoE
Synpcc7942_1860_RR_NarL	PIK94676.1	PIK85611.1	PIK88877.1	PIK90930.1	ABD02316.1	ABC99002.1	RR	NarL
Synpcc7942_1873_RR_OmpR	PIK95466.1	PIK86402.1	PIK84507.1	PIK91761.1	ABD01174.1	ABD00808.1	RR	OmpR
Synpcc7942_1923_SF_Ecf	PIK94102.1	PIK85061.1	PIK88309.1	PIK92745.1	ABD02425.1	ABC99657.1	SF	Ecf
Synpcc7942_1980_OCS_LysR	PIK95695.1	PIK86626.1	PIK84728.1	PIK91982.1	ABD03236.1	ABD00540.1	OCS	LysR
Synpcc7942_2004_SF_Ecf	PIK95251.1	PIK86183.1	PIK89424.1	PIK91540.1	ABD02153.1	ABC98293.1	SF	Ecf
Synpcc7942_2040_TR_SfsA	PIK94915.1	PIK85854.1	PIK89115.1	PIK91203.1	ABD01227.1	ABC98683.1	TR	SfsA
Synpcc7942_2356_OCS_Crp	PIK94059.1	PIK87315.1	PIK88266.1	PIK92703.1	ABD03163.1	ABC99706.1	OCS	Crp
Synpcc7942_2466_RR_OmpR	PIK95712.1	PIK86643.1	PIK84745.1	PIK91999.1	ABD03616.1	ABD00520.1	RR	OmpR
Synpcc7942_2585_TR_Rrf2	PIK94950.1	PIK85889.1	PIK89150	PIK91238.1	ABD03432.1	ABC98642.1	TR	Rrf2
					ABD01231.1		SF	Unclassified
	PIK95845.1	PIK86776.1	PIK87688.1	PIK92132.1	ABD01573.1	ABD00371.1	SF	Ecf
	PIK95809.1	PIK86742.1	PIK87654.1	PIK92096.1	ABD01444.1		TR	CsoR
	PIK94225.1	PIK85189.1	PIK88434.1	PIK92866.1	ABD03578.1	ABC99507.1	OCS	Crp
	PIK94101.1	PIK85060.1	PIK88308.1	PIK92744.1	ABD02424.1	ABC99658.1	OCS	Crp
	PIK94521.1	PIK85474.1	PIK88729.1	PIK89891.1	ABD01862.1	ABC99167.1	TR	Crp
	PIK94040.1	PIK85005.1	PIK88248.1	PIK92685.1	ABD02046.1	ABC99724.1	TR	MerR
					ABD02443.1		SF	RpoE
	PIK95511.1	PIK86445.1	PIK84545.1	PIK91809.1	ABD01648.1	ABD00749.1	SF	RpoE
	PIK94297.1	PIK85255.1	PIK88508.1	PIK92939.1	ABD02119.1	ABC99425.1	SF	RpoE
					ABD03487		OCS	LysR
					ABD02470		TR	Xre
	PIK95752.1	PIK86683.1	PIK87609.1	PIK92038.1	ABD01843.1	ABD00475.1	TR	TetR
	PIK95976.1	PIK86906.1	PIK87823.1	PIK92263.1	ABD02923.1	ABD00206.1	SF	Unclassified
	PIK95106.1	PIK86039.1	PIK89300.1	PIK91386.1	ABD02643.1	ABC98472.1	TR	Unclassified
	PIK95512.1	PIK86446.1	PIK84546.1	PIK91810.1	ABD01649.1	ABD00747.1	TR	Xre
			PIK88468				TR	PucR
	PIK96161.1	PIK87090.1	PIK88011.1	PIK92450.1	ABD01398.1	ABC99994.1	OCS	Xre
						ABD00413.1	TR	CsoR
	PIK96107.1	PIK87038.1	PIK87957.1	PIK92398.1	ABD02949.1	ABD00057.1	RR	NarL
	PIK94693.1	PIK85629.1	PIK88894.1	PIK90949.1	ABD01195.1	ABC98979.1	TR	Xre
	PIK94561.1	PIK85508.1	PIK88762.1	PIK90821.1	ABD02021.1	ABC99129.1	RR	NarL
	PIK95146.1	PIK86079.1	PIK89340.1	PIK91427.1	ABD02217.1	ABC98425.1	RR	NarL
	PIK94322.1	PIK85279.1	PIK88532.1	PIK92964.1	ABD03485.1	ABC99398.1	RR	NarL
	PIK95791.1	PIK86724.1	PIK87636.1	PIK92078.1	ABD02327.1	ABD00433.1	RR	NarL
	PIK95596.1	PIK86529.1	PIK84631.1				TR	GntR
	0	PIK86940.1		PIK92298.1	ABD03648.1	ABD00167.1	RR	OmpR
	PIK96230.1	PIK87159.1	PIK88079.1	PIK92518.1	ABD02175.1	ABC99912.1	TR	MarR
	PIK95676.1	PIK86609.1	PIK84709.1	PIK91964.1	ABD03453.1	ABD00563.1	TR	MarR
	PIK96038.1	PIK86967.1	PIK87885.1	PIK92324.1	ABD03269.1	ABD00135.1	OCS	LexA
