# Supplementary material for: Genome-scale identification and comparative analysis of transcription factors in thermophilic cyanobacteria
Source: BMC Genomics. 2024 Jan 9;25:44. doi: 10.1186/s12864-024-09969-7 (PMC10775510; doi:10.1186/s12864-024-09969-7)
Supplement: Supplementary file 3 — Supplementary Material 3: Habitat and number of TF genes of cyanobacteria studied [file 12864_2024_9969_MOESM3_ESM.xlsx]

## Sheet: A121
Supplementary Table 2 Predicted TF genes in the genome of cyanobacteria studied
Gene	class	type	P2RP description
UIE35931.1	RR	NarL	Response regulator, NarL family contains 1 Response_reg,1 HTH_LUXR
UIE36017.1	TR	Xre	Transcription factor, Xre family contains 1 HTH_XRE
UIE36087.1	RR	NarL	Response regulator, NarL family contains 1 Response_reg,1 HTH_LUXR
UIE36096.1	TR	CsoR	Transcription factor, CsoR family contains 1 DUF156
UIE36190.1	TR	TrmB	Transcription factor, TrmB family contains 1 TrmB
UIE36202.1	TR	Xre	Transcription factor, Xre family contains 1 HTH_3
UIE36218.1	TR	NrdR	Transcription factor, NrdR family contains 1 nrdR
UIE36228.1	OCS	LexA	Transcription factor, LexA family contains 1 LexA_DNA_bind,1 Peptidase_S24
UIE36244.1	RR	NarL	Response regulator, NarL family contains 1 Response_reg,1 HTH_LUXR
UIE36286.1	TR	AbrB	Transcription factor, AbrB family contains 1 SpoVT_AbrB
UIE36319.1	OCS	Crp	Transcription factor, Crp family contains 1 cNMP_binding,1 HTH_CRP
UIE36458.1	RR	NarL	Response regulator, NarL family contains 1 Response_reg,1 HTH_LUXR
UIE36459.1	TR	PadR	Transcription factor, PadR family contains 1 PadR
UIE36502.1	TR	Unclassified	Transcription factor, Unclassified contains 1 HTH_11
UIE36553.1	TR	PadR	Transcription factor, PadR family contains 1 PadR
UIE36575.1	RR	OmpR	Response regulator, OmpR family contains 1 Response_reg,1 Trans_reg_C
UIE36603.1	RR	OmpR	Response regulator, OmpR family contains 1 Response_reg,1 Trans_reg_C
UIE36727.1	SF	RpoE	Sigma factor, RpoE family contains 1 Sigma70_r1_2,1 Sigma70_r2,1 Sigma70_r3,1 Sigma70_r4
UIE36739.1	TR	TetR	Transcription factor, TetR family contains 1 TetR_N
UIE36747.1	TR	GntR	Transcription factor, GntR family contains 1 GntR
UIE36753.1	TR	Unclassified	Transcription factor, Unclassified contains 1 Pencillinase_R
UIE36803.1	TR	HrcA	Transcription factor, HrcA family contains 1 HrcA
UIE36874.1	TR	GntR	Transcription factor, GntR family contains 1 GntR
UIE36896.1	TR	MarR	Transcription factor, MarR family contains 1 MarR
UIE36951.1	OCS	LysR	Transcription factor, LysR family contains 1 HTH_1,1 LysR_substrate
UIE36969.1	RR	OmpR	Response regulator, OmpR family contains 1 Response_reg,1 Trans_reg_C
UIE36980.1	SF	Unclassified	Sigma factor, Unclassified contains 1 Sigma70_r4
UIE37169.1	TR	Rrf2	Transcription factor, Rrf2 family contains 1 Rrf2
UIE37195.1	TR	Xre	Transcription factor, Xre family contains 1 HTH_XRE
UIE37209.1	TR	ArsR	Transcription factor, ArsR family contains 1 HTH_5
UIE37229.1	OCS	Crp	Transcription factor, Crp family contains 1 cNMP_binding,1 HTH_CRP
UIE37277.1	RR	OmpR	Response regulator, OmpR family contains 1 Response_reg,1 Trans_reg_C
UIE37287.1	TR	Fur	Transcription factor, Fur family contains 1 FUR
UIE37424.1	TR	ArsR	Transcription factor, ArsR family contains 1 HTH_5
UIE37430.1	TR	MerR	Transcription factor, MerR family contains 1 MerR
UIE37550.1	OCS	LuxR	Transcription factor, LuxR family contains 1 PAS,1 HTH_LUXR
UIE37584.1	TR	Rrf2	Transcription factor, Rrf2 family contains 1 Rrf2
UIE37633.1	TR	MarR	Transcription factor, MarR family contains 1 MarR
UIE37643.1	RR	NarL	Response regulator, NarL family contains 1 Response_reg,1 HTH_LUXR
UIE37670.1	RR	NarL	Response regulator, NarL family contains 1 Response_reg,1 HTH_LUXR
UIE37684.1	OCS	Crp	Transcription factor, Crp family contains 1 cNMP_binding,1 HTH_CRP
UIE37782.1	RR	OmpR	Response regulator, OmpR family contains 1 Response_reg,1 Trans_reg_C
UIE37838.1	OCS	LysR	Transcription factor, LysR family contains 1 HTH_1,1 LysR_substrate
UIE37853.1	RR	OmpR	Response regulator, OmpR family contains 1 Response_reg,1 Trans_reg_C
UIE37892.1	OCS	LysR	Transcription factor, LysR family contains 1 HTH_1,1 LysR_substrate
UIE38026.1	OCS	Unclassified	Transcription factor, Unclassified contains 1 Trans_reg_C,1 PAS_3
UIE38065.1	OCS	Xre	Transcription factor, Xre family contains 1 Fer4,1 HTH_XRE
UIE38123.1	TR	GntR	Transcription factor, GntR family contains 1 GntR
UIE38261.1	SF	RpoE	Sigma factor, RpoE family contains 1 Sigma70_r2,1 Sigma70_r3,1 Sigma70_r4
UIE38272.1	RR	OmpR	Response regulator, OmpR family contains 1 Response_reg,1 Trans_reg_C
UIE38287.1	TR	LuxR	Transcription factor, LuxR family contains 1 HTH_LUXR
UIE38321.1	OCS	LysR	Transcription factor, LysR family contains 1 HTH_1,1 LysR_substrate
UIE38330.1	SF	RpoE	Sigma factor, RpoE family contains 1 Sigma70_r1_2,1 Sigma70_r2,1 Sigma70_r3,1 Sigma70_r4
UIE38419.1	TR	Xre	Transcription factor, Xre family contains 1 HTH_XRE
UIE38459.1	TR	LuxR	Transcription factor, LuxR family contains 1 HTH_LUXR
UIE38509.1	OCS	Xre	Transcription factor, Xre family contains 1 HTH_XRE,1 LysR_substrate
UIE38547.1	TR	AraC	Transcription factor, AraC family contains 1 HTH_AraC
UIE38557.1	TR	AraC	Transcription factor, AraC family contains 2 HTH_AraC
UIE38623.1	TR	MarR	Transcription factor, MarR family contains 1 MarR
UIE38646.1	OCS	LysR	Transcription factor, LysR family contains 1 HTH_1,1 LysR_substrate
UIE38705.1	TR	Xre	Transcription factor, Xre family contains 1 HTH_3
UIE38778.1	OCS	LexA	Transcription factor, LexA family contains 1 LexA_DNA_bind,1 Peptidase_S24
UIE38809.1	TR	ArsR	Transcription factor, ArsR family contains 1 HTH_5
UIE38922.1	TR	MerR	Transcription factor, MerR family contains 1 MerR,1 MerR-DNA-bind
UIE38975.1	SF	RpoE	Sigma factor, RpoE family contains 1 Sigma70_r1_2,1 Sigma70_r2,1 Sigma70_r3,1 Sigma70_r4
UIE39005.1	RR	OmpR	Response regulator, OmpR family contains 1 Response_reg,1 Trans_reg_C
UIE39059.1	TR	AraC	Transcription factor, AraC family contains 1 HTH_AraC
UIE39125.1	TR	Xre	Transcription factor, Xre family contains 1 HTH_3
UIE39138.1	OCS	Crp	Transcription factor, Crp family contains 1 cNMP_binding,1 HTH_CRP
UIE39190.1	SF	Ecf	Sigma factor, Ecf family contains 1 Sigma70_r2,1 Sigma70_r4
UIE39233.1	RR	OmpR	Response regulator, OmpR family contains 1 Response_reg,1 Trans_reg_C
UIE39409.1	RR	NarL	Response regulator, NarL family contains 1 Response_reg,1 HTH_LUXR
UIE39443.1	RR	OmpR	Response regulator, OmpR family contains 1 Response_reg,1 Trans_reg_C
UIE39541.1	RR	OmpR	Response regulator, OmpR family contains 1 Response_reg,1 Trans_reg_C
UIE39547.1	OCS	Crp	Transcription factor, Crp family contains 1 PAS,1 cNMP_binding,1 HTH_CRP
UIE39550.1	RR	OmpR	Response regulator, OmpR family contains 3 Response_reg,1 Trans_reg_C,1 Hpt
UIE39570.1	TR	Unclassified	Transcription factor, Unclassified contains 1 HTH_11
UIE39578.1	SF	RpoE	Sigma factor, RpoE family contains 1 Sigma70_r2,1 Sigma70_r3,1 Sigma70_r4
UIE39587.1	SF	RpoE	Sigma factor, RpoE family contains 1 Sigma70_r1_2,1 Sigma70_r2,1 Sigma70_r3,1 Sigma70_r4
UIE39615.1	TR	LuxR	Transcription factor, LuxR family contains 1 HTH_LUXR
UIE39616.1	RR	NarL	Response regulator, NarL family contains 1 Response_reg,1 HTH_LUXR
UIE39672.1	OCS	LuxR	Transcription factor, LuxR family contains 1 PAS,1 HTH_LUXR
UIE39719.1	TR	Xre	Transcription factor, Xre family contains 1 HTH_XRE
UIE39753.1	TR	Fur	Transcription factor, Fur family contains 1 FUR
UIE39836.1	RR	NarL	Response regulator, NarL family contains 1 Response_reg,1 HTH_LUXR
UIE39840.1	OCS	Crp	Transcription factor, Crp family contains 1 cNMP_binding,1 HTH_CRP
UIE39914.1	SF	Ecf	Sigma factor, Ecf family contains 1 Sigma70_r2,1 Sigma70_r4
UIE39931.1	RR	NarL	Response regulator, NarL family contains 1 Response_reg,1 HTH_LUXR
UIE39972.1	TR	Fur	Transcription factor, Fur family contains 1 FUR
UIE39987.1	TR	Crp	Transcription factor, Crp family contains 1 HTH_CRP
UIE40004.1	TR	Unclassified	Transcription factor, Unclassified contains 1 HTH_11
UIE40078.1	TR	ArsR	Transcription factor, ArsR family contains 1 HTH_5
UIE40081.1	RR	NarL	Response regulator, NarL family contains 1 Response_reg,1 HTH_LUXR
UIE40112.1	TR	Xre	Transcription factor, Xre family contains 1 HTH_XRE
UIE40179.1	RR	OmpR	Response regulator, OmpR family contains 3 Response_reg,1 Trans_reg_C,1 Hpt,1 GGDEF
UIE40224.1	TR	AraC	Transcription factor, AraC family contains 2 HTH_AraC
UIE40323.1	TR	AraC	Transcription factor, AraC family contains 1 HTH_AraC
UIE40360.1	SF	Ecf	Sigma factor, Ecf family contains 1 Sigma70_r2,1 Sigma70_r4
UIE40402.1	TR	Fur	Transcription factor, Fur family contains 1 FUR
UIE40467.1	TR	TetR	Transcription factor, TetR family contains 1 TetR_N
UIE40487.1	SF	RpoE	Sigma factor, RpoE family contains 1 Sigma70_r1_2,1 Sigma70_r2,1 Sigma70_r3,1 Sigma70_r4
UIE40510.1	SF	RpoE	Sigma factor, RpoE family contains 1 Sigma70_r1_2,1 Sigma70_r2,1 Sigma70_r3,1 Sigma70_r4
UIE40519.1	TR	MerR	Transcription factor, MerR family contains 1 MerR-DNA-bind
UIE40578.1	RR	OmpR	Response regulator, OmpR family contains 1 Response_reg,1 Trans_reg_C
UIE40596.1	TR	SfsA	Transcription factor, SfsA family contains 1 SfsA
UIE40599.1	RR	NarL	Response regulator, NarL family contains 1 Response_reg,1 HTH_LUXR
UIE40648.1	TR	ArsR	Transcription factor, ArsR family contains 1 HTH_5

## Sheet: JSC-1
Supplementary Table 2 Predicted TF genes in the genome of cyanobacteria studied
Gene	class	type	P2RP description
JSC1.1172	TR	Unclassified	Transcription factor, Unclassified contains 1 HTH_11
JSC1.1251	SF	RpoE	Sigma factor, RpoE family contains 1 Sigma70_r1_2,1 Sigma70_r2,1 Sigma70_r3,1 Sigma70_r4
JSC1.1276	RR	NarL	Response regulator, NarL family contains 1 Response_reg,1 HTH_LUXR
JSC1.1295	TR	LuxR	Transcription factor, LuxR family contains 1 HTH_LUXR
JSC1.1330	TR	MerR	Transcription factor, MerR family contains 1 MerR,1 MerR-DNA-bind
JSC1.1331	OCS	Crp	Transcription factor, Crp family contains 1 cNMP_binding,1 HTH_CRP
JSC1.1336	TR	Fur	Transcription factor, Fur family contains 1 FUR
JSC1.1379	TR	MerR	Transcription factor, MerR family contains 1 MerR,1 MerR-DNA-bind
JSC1.1442	TR	Xre	Transcription factor, Xre family contains 1 HTH_XRE
JSC1.146	TR	MarR	Transcription factor, MarR family contains 1 MarR
JSC1.1488	RR	OmpR	Response regulator, OmpR family contains 2 Response_reg,1 Trans_reg_C,1 Hpt
JSC1.15	RR	OmpR	Response regulator, OmpR family contains 3 Response_reg,1 Trans_reg_C,1 Hpt
JSC1.1516	OCS	Crp	Transcription factor, Crp family contains 1 cNMP_binding,1 HTH_CRP
JSC1.1537	TR	HxlR	Transcription factor, HxlR family contains 1 HxlR
JSC1.1548	TR	ArsR	Transcription factor, ArsR family contains 1 HTH_5
JSC1.1591	TR	AraC	Transcription factor, AraC family contains 2 HTH_AraC
JSC1.160	TR	Rrf2	Transcription factor, Rrf2 family contains 1 Rrf2
JSC1.1631	OCS	LysR	Transcription factor, LysR family contains 1 HTH_1,1 LysR_substrate
JSC1.1768	TR	TetR	Transcription factor, TetR family contains 1 TetR_N
JSC1.178	TR	LuxR	Transcription factor, LuxR family contains 1 HTH_LUXR
JSC1.1792	TR	ArsR	Transcription factor, ArsR family contains 1 HTH_5
JSC1.1803	TR	CsoR	Transcription factor, CsoR family contains 1 DUF156
JSC1.1815	OCS	LexA	Transcription factor, LexA family contains 1 LexA_DNA_bind,1 Peptidase_S24
JSC1.1833	OCS	Crp	Transcription factor, Crp family contains 1 cNMP_binding,1 HTH_CRP
JSC1.1906	TR	LuxR	Transcription factor, LuxR family contains 1 HTH_LUXR
JSC1.1926	TR	TrmB	Transcription factor, TrmB family contains 1 TrmB
JSC1.1935	TR	TrmB	Transcription factor, TrmB family contains 1 TrmB
JSC1.1973	TR	AraC	Transcription factor, AraC family contains 1 HTH_AraC
JSC1.1987	RR	NarL	Response regulator, NarL family contains 1 Response_reg,1 HTH_LUXR
JSC1.2048	SF	Unclassified	Sigma factor, Unclassified contains 1 Sigma70_r3,1 HTH_AraC
JSC1.2064	TR	AraC	Transcription factor, AraC family contains 2 HTH_AraC
JSC1.2067	OCS	LysR	Transcription factor, LysR family contains 1 HTH_1,1 LysR_substrate
JSC1.2110	TR	Xre	Transcription factor, Xre family contains 1 HTH_XRE
JSC1.2183	RR	OmpR	Response regulator, OmpR family contains 3 Response_reg,1 Trans_reg_C,1 Hpt
JSC1.2286	TR	GntR	Transcription factor, GntR family contains 1 GntR
JSC1.2303	RR	NarL	Response regulator, NarL family contains 1 Response_reg,1 HTH_LUXR
JSC1.2322	TR	AraC	Transcription factor, AraC family contains 1 GntR,1 HTH_AraC
JSC1.2329	TR	TetR	Transcription factor, TetR family contains 1 TetR_N
JSC1.2357	TR	Fe_dep_repress	Transcription factor, Fe_dep_repress family contains 1 Fe_dep_repress
JSC1.2374	OCS	LysR	Transcription factor, LysR family contains 1 HTH_1,1 LysR_substrate
JSC1.2413	TR	TetR	Transcription factor, TetR family contains 1 TetR_N
JSC1.2414	TR	LuxR	Transcription factor, LuxR family contains 1 HTH_LUXR
JSC1.2432	OCS	GntR	Transcription factor, GntR family contains 1 GntR,1 Aminotran_1_2
JSC1.2458	TR	GntR	Transcription factor, GntR family contains 1 GntR
JSC1.2473	TR	HxlR	Transcription factor, HxlR family contains 1 HxlR
JSC1.2521	RR	OmpR	Response regulator, OmpR family contains 1 Response_reg,1 Trans_reg_C
JSC1.2561	TR	MarR	Transcription factor, MarR family contains 1 MarR
JSC1.2630	TR	Fur	Transcription factor, Fur family contains 1 FUR
JSC1.2640	TR	ArsR	Transcription factor, ArsR family contains 1 HTH_5
JSC1.2656	TR	TrmB	Transcription factor, TrmB family contains 1 TrmB
JSC1.2671	RR	OmpR	Response regulator, OmpR family contains 1 Response_reg,1 Trans_reg_C
JSC1.271	OCS	LuxR	Transcription factor, LuxR family contains 1 HTH_LUXR,1 Arch_ATPase
JSC1.2742	RR	OmpR	Response regulator, OmpR family contains 1 Response_reg,1 Trans_reg_C
JSC1.276	SF	RpoE	Sigma factor, RpoE family contains 1 Sigma70_r2,1 Sigma70_r3,1 Sigma70_r4
JSC1.2782	RR	OmpR	Response regulator, OmpR family contains 1 Response_reg,1 Trans_reg_C,1 Hpt
JSC1.2870	OCS	Crp	Transcription factor, Crp family contains 1 cNMP_binding,1 HTH_CRP
JSC1.2881	TR	Xre	Transcription factor, Xre family contains 1 HTH_XRE
JSC1.2896	TR	AraC	Transcription factor, AraC family contains 1 HTH_AraC
JSC1.2920	TR	AraC	Transcription factor, AraC family contains 1 HTH_AraC
JSC1.2926	TR	AraC	Transcription factor, AraC family contains 1 HTH_AraC
JSC1.2932	TR	AraC	Transcription factor, AraC family contains 1 HTH_AraC
JSC1.3058	RR	NarL	Response regulator, NarL family contains 1 Response_reg,1 HTH_LUXR
JSC1.3068	RR	OmpR	Response regulator, OmpR family contains 1 Response_reg,1 Trans_reg_C
JSC1.3081	RR	OmpR	Response regulator, OmpR family contains 1 Response_reg,1 Trans_reg_C
JSC1.3139	TR	LuxR	Transcription factor, LuxR family contains 1 HTH_LUXR
JSC1.3240	SF	RpoE	Sigma factor, RpoE family contains 1 Sigma70_r1_2,1 Sigma70_r2,1 Sigma70_r3,1 Sigma70_r4
JSC1.3244	TR	TetR	Transcription factor, TetR family contains 1 TetR_N
JSC1.3257	TR	Fur	Transcription factor, Fur family contains 1 FUR
JSC1.329	TR	Xre	Transcription factor, Xre family contains 1 HTH_XRE
JSC1.3325	OCS	Crp	Transcription factor, Crp family contains 1 cNMP_binding,1 HTH_CRP
JSC1.3333	TR	TetR	Transcription factor, TetR family contains 1 TetR_N
JSC1.3340	SF	RpoE	Sigma factor, RpoE family contains 1 Sigma70_r1_2,1 Sigma70_r2,1 Sigma70_r3,1 Sigma70_r4
JSC1.336	OCS	LysR	Transcription factor, LysR family contains 1 HTH_1,1 LysR_substrate
JSC1.3449	SF	Ecf	Sigma factor, Ecf family contains 1 Sigma70_r2,1 Sigma70_r4
JSC1.3557	TR	HxlR	Transcription factor, HxlR family contains 1 HxlR
JSC1.3592	RR	NarL	Response regulator, NarL family contains 1 Response_reg,1 HTH_LUXR
JSC1.36	TR	GntR	Transcription factor, GntR family contains 1 GntR
JSC1.3620	TR	PucR	Transcription factor, PucR family contains 1 PucR
JSC1.3636	TR	LuxR	Transcription factor, LuxR family contains 1 HTH_LUXR
JSC1.3673	TR	NrdR	Transcription factor, NrdR family contains 1 nrdR
JSC1.3877	RR	OmpR	Response regulator, OmpR family contains 1 Response_reg,1 Trans_reg_C
JSC1.391	TR	PucR	Transcription factor, PucR family contains 1 PucR
JSC1.4011	SF	Unclassified	Sigma factor, Unclassified contains 1 Sigma70_r3,1 HTH_AraC
JSC1.4018	TR	AraC	Transcription factor, AraC family contains 1 HTH_AraC
JSC1.4022	TR	AraC	Transcription factor, AraC family contains 1 HTH_AraC
JSC1.4038	OCS	GntR	Transcription factor, GntR family contains 1 GntR,1 Aminotran_1_2
JSC1.4044	OCS	Xre	Transcription factor, Xre family contains 1 HTH_XRE,1 BTAD
JSC1.4066	RR	OmpR	Response regulator, OmpR family contains 1 Response_reg,1 Trans_reg_C
JSC1.4073	SF	Ecf	Sigma factor, Ecf family contains 1 Sigma70_r2,1 Sigma70_r4
JSC1.4129	TR	AraC	Transcription factor, AraC family contains 1 HTH_AraC
JSC1.4141	TR	TetR	Transcription factor, TetR family contains 1 TetR_N
JSC1.4174	TR	LuxR	Transcription factor, LuxR family contains 1 HTH_LUXR
JSC1.4197	OCS	AraC	Transcription factor, AraC family contains 1 Ada_Zn_binding,2 HTH_AraC,1 AlkA_N,1 HhH-GPD
JSC1.4206	TR	AraC	Transcription factor, AraC family contains 2 HTH_AraC
JSC1.4295	TR	Xre	Transcription factor, Xre family contains 1 HTH_XRE
JSC1.4337	RR	OmpR	Response regulator, OmpR family contains 1 Response_reg,1 Trans_reg_C
JSC1.4343	OCS	LysR	Transcription factor, LysR family contains 1 HTH_1,1 LysR_substrate
JSC1.4365	OCS	LysR	Transcription factor, LysR family contains 1 HTH_1,1 LysR_substrate
JSC1.4368	TR	Crp	Transcription factor, Crp family contains 1 HTH_CRP
JSC1.4408	RR	NarL	Response regulator, NarL family contains 1 Response_reg,1 HTH_LUXR
JSC1.4457	OCS	Sarp	Transcription factor, Sarp family contains 1 Trans_reg_C,1 BTAD
JSC1.4461	TR	ArsR	Transcription factor, ArsR family contains 1 HTH_5
JSC1.4463	TR	ArsR	Transcription factor, ArsR family contains 1 HTH_5
JSC1.4497	TR	DeoR	Transcription factor, DeoR family contains 1 HTH_DeoR,1 HrcA
JSC1.4504	TR	MarR	Transcription factor, MarR family contains 1 MarR,1 AsnC_trans_reg
JSC1.4507	TR	AbrB	Transcription factor, AbrB family contains 1 SpoVT_AbrB
JSC1.4518	TR	Unclassified	Transcription factor, Unclassified contains 1 HTH_11
JSC1.4563	SF	Ecf	Sigma factor, Ecf family contains 1 Sigma70_r2,1 Sigma70_r4
JSC1.4656	TR	Xre	Transcription factor, Xre family contains 1 HTH_XRE
JSC1.4710	TR	Fur	Transcription factor, Fur family contains 1 FUR
JSC1.4712	RR	OmpR	Response regulator, OmpR family contains 1 Response_reg,1 Trans_reg_C
JSC1.4725	OCS	LysR	Transcription factor, LysR family contains 1 HTH_1,1 LysR_substrate
JSC1.4729	TR	LuxR	Transcription factor, LuxR family contains 1 GerE
JSC1.4831	RR	OmpR	Response regulator, OmpR family contains 1 Response_reg,1 Trans_reg_C
JSC1.4966	TR	TrmB	Transcription factor, TrmB family contains 1 TrmB
JSC1.4974	TR	Unclassified	Transcription factor, Unclassified contains 1 Pencillinase_R
JSC1.4988	TR	LuxR	Transcription factor, LuxR family contains 1 HTH_LUXR
JSC1.5091	SF	RpoE	Sigma factor, RpoE family contains 1 Sigma70_r1_2,1 Sigma70_r2,1 Sigma70_r3,1 Sigma70_r4
JSC1.5128	OCS	LysR	Transcription factor, LysR family contains 1 HTH_1,1 LysR_substrate
JSC1.5129	TR	Xre	Transcription factor, Xre family contains 1 HTH_XRE
JSC1.513	SF	RpoE	Sigma factor, RpoE family contains 1 Sigma70_r1_2,1 Sigma70_r2,1 Sigma70_r3,1 Sigma70_r4
JSC1.5208	TR	GntR	Transcription factor, GntR family contains 1 GntR
JSC1.5255	TR	AraC	Transcription factor, AraC family contains 1 HTH_AraC
JSC1.5262	TR	TetR	Transcription factor, TetR family contains 1 TetR_N
JSC1.5294	TR	HxlR	Transcription factor, HxlR family contains 1 HxlR
JSC1.5327	TR	GntR	Transcription factor, GntR family contains 1 GntR
JSC1.5347	RR	OmpR	Response regulator, OmpR family contains 1 Response_reg,1 Trans_reg_C
JSC1.5350	TR	Xre	Transcription factor, Xre family contains 1 HTH_XRE
JSC1.5412	RR	OmpR	Response regulator, OmpR family contains 1 Response_reg,1 Trans_reg_C
JSC1.5473	SF	RpoE	Sigma factor, RpoE family contains 1 Sigma70_r1_2,1 Sigma70_r2,1 Sigma70_r3,1 Sigma70_r4
JSC1.5536	TR	SfsA	Transcription factor, SfsA family contains 1 SfsA
JSC1.5540	RR	NarL	Response regulator, NarL family contains 1 Response_reg,1 HTH_LUXR
JSC1.5541	TR	PadR	Transcription factor, PadR family contains 1 PadR
JSC1.5673	TR	AraC	Transcription factor, AraC family contains 2 HTH_AraC
JSC1.5684	RR	OmpR	Response regulator, OmpR family contains 3 Response_reg,1 Trans_reg_C,1 Hpt
JSC1.5724	TR	MarR	Transcription factor, MarR family contains 1 MarR
JSC1.5762	TR	Fur	Transcription factor, Fur family contains 1 FUR
JSC1.5837	OCS	LysR	Transcription factor, LysR family contains 1 HTH_1,1 LysR_substrate
JSC1.5863	RR	NarL	Response regulator, NarL family contains 1 Response_reg,1 HTH_LUXR
JSC1.5917	TR	HxlR	Transcription factor, HxlR family contains 1 HxlR
JSC1.592	SF	RpoE	Sigma factor, RpoE family contains 1 Sigma70_r2,1 Sigma70_r3,1 Sigma70_r4
JSC1.5929	SF	Unclassified	Sigma factor, Unclassified contains 1 Sigma70_r4
JSC1.5934	TR	Xre	Transcription factor, Xre family contains 1 HTH_XRE
JSC1.5943	TR	AraC	Transcription factor, AraC family contains 1 HTH_AraC
JSC1.5958	TR	MarR	Transcription factor, MarR family contains 1 MarR
JSC1.5997	OCS	AraC	Transcription factor, AraC family contains 1 AraC_binding,2 HTH_AraC
JSC1.6003	TR	Unclassified	Transcription factor, Unclassified contains 1 Put_DNA-bind_N
JSC1.604	OCS	LysR	Transcription factor, LysR family contains 1 HTH_1,1 LysR_substrate
JSC1.6115	TR	ArsR	Transcription factor, ArsR family contains 1 HTH_5
JSC1.6123	TR	AraC	Transcription factor, AraC family contains 2 HTH_AraC
JSC1.6134	TR	Unclassified	Transcription factor, Unclassified contains 1 Trans_reg_C
JSC1.6149	OCS	LuxR	Transcription factor, LuxR family contains 1 GAF,1 HTH_LUXR
JSC1.6172	OCS	LysR	Transcription factor, LysR family contains 1 HTH_1,1 LysR_substrate
JSC1.6176	TR	Rrf2	Transcription factor, Rrf2 family contains 1 Rrf2
JSC1.6180	OCS	Crp	Transcription factor, Crp family contains 1 cNMP_binding,1 HTH_CRP
JSC1.6191	TR	LysR	Transcription factor, LysR family contains 1 HTH_1
JSC1.6226	OCS	Xre	Transcription factor, Xre family contains 1 HTH_XRE,1 Arch_ATPase
JSC1.6232	TR	AraC	Transcription factor, AraC family contains 2 HTH_AraC
JSC1.6234	TR	PadR	Transcription factor, PadR family contains 1 PadR
JSC1.6252	RR	OmpR	Response regulator, OmpR family contains 1 Response_reg,1 Trans_reg_C
JSC1.6281	SF	Unclassified	Sigma factor, Unclassified contains 1 Sigma70_r2
JSC1.6379	RR	OmpR	Response regulator, OmpR family contains 1 Response_reg,1 Trans_reg_C
JSC1.6398	TR	Xre	Transcription factor, Xre family contains 1 HTH_XRE
JSC1.6406	OCS	Xre	Transcription factor, Xre family contains 1 HTH_XRE,1 LysR_substrate
JSC1.6430	RR	NarL	Response regulator, NarL family contains 1 Response_reg,1 HTH_LUXR
JSC1.6441	OCS	AraC	Transcription factor, AraC family contains 1 AraC_binding,2 HTH_AraC
JSC1.6448	OCS	LysR	Transcription factor, LysR family contains 1 HTH_1,1 LysR_substrate
JSC1.6453	OCS	LysR	Transcription factor, LysR family contains 1 HTH_1,1 LysR_substrate
JSC1.6471	TR	AraC	Transcription factor, AraC family contains 2 HTH_AraC
JSC1.6500	TR	MarR	Transcription factor, MarR family contains 1 MarR
JSC1.6503	TR	AraC	Transcription factor, AraC family contains 1 HTH_AraC
JSC1.6509	RR	OmpR	Response regulator, OmpR family contains 2 Response_reg,1 Trans_reg_C,1 Hpt,1 REC,1 GGDEF
JSC1.6530	RR	NarL	Response regulator, NarL family contains 1 Response_reg,1 HTH_LUXR
JSC1.6587	TR	TetR	Transcription factor, TetR family contains 1 TetR_N
JSC1.6590	TR	ArsR	Transcription factor, ArsR family contains 1 HTH_5
JSC1.660	RR	NarL	Response regulator, NarL family contains 1 Response_reg,1 HTH_LUXR
JSC1.6636	TR	Xre	Transcription factor, Xre family contains 1 HTH_XRE
JSC1.6644	TR	TetR	Transcription factor, TetR family contains 1 TetR_N
JSC1.6647	TR	TetR	Transcription factor, TetR family contains 1 TetR_N
JSC1.6655	RR	YesN	Response regulator, YesN family contains 1 Response_reg,2 HTH_AraC
JSC1.6687	OCS	TrmB	Transcription factor, TrmB family contains 1 BTAD,1 TrmB
JSC1.6710	RR	OmpR	Response regulator, OmpR family contains 1 Response_reg,1 Trans_reg_C
JSC1.6760	OCS	Sarp	Transcription factor, Sarp family contains 1 Trans_reg_C,1 BTAD
JSC1.6821	OCS	Crp	Transcription factor, Crp family contains 1 PAS,1 cNMP_binding,1 HTH_CRP
JSC1.6854	RR	OmpR	Response regulator, OmpR family contains 1 Response_reg,1 Trans_reg_C
JSC1.6904	OCS	Crp	Transcription factor, Crp family contains 1 PAS,1 cNMP_binding,1 HTH_CRP
JSC1.6954	RR	OmpR	Response regulator, OmpR family contains 1 Response_reg,1 Trans_reg_C
JSC1.6994	TR	TetR	Transcription factor, TetR family contains 1 TetR_N
JSC1.6996	RR	OmpR	Response regulator, OmpR family contains 1 Response_reg,1 Trans_reg_C
JSC1.7044	RR	OmpR	Response regulator, OmpR family contains 2 Response_reg,1 Trans_reg_C,1 Hpt
JSC1.7109	OCS	LysR	Transcription factor, LysR family contains 1 HTH_1,1 LysR_substrate
JSC1.7113	RR	OmpR	Response regulator, OmpR family contains 1 Response_reg,1 Trans_reg_C
JSC1.7151	TR	TrmB	Transcription factor, TrmB family contains 1 TrmB
JSC1.7200	TR	AraC	Transcription factor, AraC family contains 1 HTH_AraC
JSC1.7218	RR	OmpR	Response regulator, OmpR family contains 1 Response_reg,1 Trans_reg_C
JSC1.7224	OCS	Xre	Transcription factor, Xre family contains 1 Fer4,1 HTH_XRE
JSC1.7235	TR	ArsR	Transcription factor, ArsR family contains 1 HTH_5
JSC1.7283	OCS	KorB	Transcription factor, KorB family contains 1 PBPb,1 KorB
JSC1.7288	OCS	LysR	Transcription factor, LysR family contains 1 HTH_1,1 LysR_substrate,1 PBPb
JSC1.7300	RR	NarL	Response regulator, NarL family contains 1 Response_reg,1 HTH_LUXR
JSC1.7301	OCS	Crp	Transcription factor, Crp family contains 1 cNMP_binding,1 HTH_CRP
JSC1.7314	TR	AraC	Transcription factor, AraC family contains 2 HTH_AraC
JSC1.7389	TR	ArsR	Transcription factor, ArsR family contains 1 HTH_5
JSC1.7392	TR	MarR	Transcription factor, MarR family contains 1 MarR
JSC1.7420	TR	Xre	Transcription factor, Xre family contains 1 HTH_XRE
JSC1.7422	TR	Xre	Transcription factor, Xre family contains 1 HTH_3
JSC1.788	TR	Fur	Transcription factor, Fur family contains 1 FUR
JSC1.802	TR	GntR	Transcription factor, GntR family contains 1 GntR
JSC1.852	TR	Rrf2	Transcription factor, Rrf2 family contains 1 Rrf2
JSC1.888	TR	ArsR	Transcription factor, ArsR family contains 1 HTH_5

## Sheet: E412
Supplementary Table 2 Predicted TF genes in the genome of cyanobacteria studied
Gene	class	type	P2RP description
QZZ18560.1	TR	TrmB	Transcription factor, TrmB family contains 1 TrmB
QZZ18588.1	OCS	LysR	Transcription factor, LysR family contains 1 HTH_1,1 LysR_substrate
QZZ18619.1	OCS	LexA	Transcription factor, LexA family contains 1 LexA_DNA_bind,1 Peptidase_S24
QZZ18682.1	RR	OmpR	Response regulator, OmpR family contains 1 Response_reg,1 Trans_reg_C
QZZ18685.1	OCS	Xre	Transcription factor, Xre family contains 1 HTH_XRE,1 LysR_substrate
QZZ18708.1	RR	OmpR	Response regulator, OmpR family contains 1 Response_reg,1 Trans_reg_C
QZZ18830.1	RR	OmpR	Response regulator, OmpR family contains 1 Response_reg,1 Trans_reg_C
QZZ18867.1	OCS	Xre	Transcription factor, Xre family contains 1 Fer4,1 HTH_XRE
QZZ18996.1	OCS	Crp	Transcription factor, Crp family contains 1 cNMP_binding,1 HTH_CRP
QZZ19044.1	TR	Fur	Transcription factor, Fur family contains 1 FUR
QZZ19047.1	TR	Unclassified	Transcription factor, Unclassified contains 1 Pencillinase_R
QZZ19059.1	SF	RpoE	Sigma factor, RpoE family contains 1 Sigma70_r1_2,1 Sigma70_r2,1 Sigma70_r3,1 Sigma70_r4
QZZ19072.1	SF	RpoE	Sigma factor, RpoE family contains 1 Sigma70_r1_2,1 Sigma70_r2,1 Sigma70_r3,1 Sigma70_r4
QZZ19083.1	TR	LuxR	Transcription factor, LuxR family contains 1 HTH_LUXR
QZZ19101.1	TR	Fe_dep_repress	Transcription factor, Fe_dep_repress family contains 1 Fe_dep_repress
QZZ19102.1	TR	Xre	Transcription factor, Xre family contains 1 HTH_XRE
QZZ19113.1	TR	LuxR	Transcription factor, LuxR family contains 1 HTH_LUXR
QZZ19138.1	TR	Rrf2	Transcription factor, Rrf2 family contains 1 Rrf2
QZZ19158.1	TR	GntR	Transcription factor, GntR family contains 1 GntR
QZZ19238.1	SF	RpoE	Sigma factor, RpoE family contains 1 Sigma70_r2,1 Sigma70_r3,1 Sigma70_r4
QZZ19269.1	TR	ArsR	Transcription factor, ArsR family contains 1 HTH_5
QZZ19315.1	RR	OmpR	Response regulator, OmpR family contains 2 Response_reg,1 Trans_reg_C,1 Hpt
QZZ19316.1	RR	OmpR	Response regulator, OmpR family contains 1 Response_reg,1 Trans_reg_C,1 Hpt
QZZ19460.1	RR	OmpR	Response regulator, OmpR family contains 1 Response_reg,1 Trans_reg_C
QZZ19478.1	TR	AraC	Transcription factor, AraC family contains 2 HTH_AraC
QZZ19495.1	OCS	LysR	Transcription factor, LysR family contains 1 HTH_1,1 LysR_substrate
QZZ19503.1	TR	AraC	Transcription factor, AraC family contains 2 HTH_AraC
QZZ19561.1	RR	NarL	Response regulator, NarL family contains 1 Response_reg,1 HTH_LUXR
QZZ19584.1	RR	OmpR	Response regulator, OmpR family contains 2 Response_reg,1 Trans_reg_C,1 Hpt
QZZ19632.1	TR	ArsR	Transcription factor, ArsR family contains 1 HTH_5
QZZ19697.1	RR	OmpR	Response regulator, OmpR family contains 1 Response_reg,1 Trans_reg_C
QZZ19713.1	RR	OmpR	Response regulator, OmpR family contains 1 Response_reg,1 Trans_reg_C
QZZ19725.1	TR	LuxR	Transcription factor, LuxR family contains 1 HTH_LUXR
QZZ19736.1	RR	NarL	Response regulator, NarL family contains 1 Response_reg,1 HTH_LUXR
QZZ19763.1	SF	Ecf	Sigma factor, Ecf family contains 1 Sigma70_r2,1 Sigma70_r4
QZZ19857.1	OCS	Crp	Transcription factor, Crp family contains 1 cNMP_binding,1 HTH_CRP
QZZ19913.1	RR	NarL	Response regulator, NarL family contains 1 Response_reg,1 HTH_LUXR
QZZ19937.1	TR	MarR	Transcription factor, MarR family contains 1 MarR
QZZ20032.1	RR	OmpR	Response regulator, OmpR family contains 1 Response_reg,1 Trans_reg_C
QZZ20049.1	TR	TrmB	Transcription factor, TrmB family contains 1 TrmB
QZZ20162.1	SF	RpoE	Sigma factor, RpoE family contains 1 Sigma70_r1_2,1 Sigma70_r2,1 Sigma70_r3,1 Sigma70_r4
QZZ20198.1	RR	NarL	Response regulator, NarL family contains 1 Response_reg,1 HTH_LUXR
QZZ20335.1	OCS	Crp	Transcription factor, Crp family contains 1 cNMP_binding,1 HTH_CRP
QZZ20338.1	RR	OmpR	Response regulator, OmpR family contains 1 Response_reg,1 Trans_reg_C
QZZ20357.1	TR	SfsA	Transcription factor, SfsA family contains 1 SfsA
QZZ20439.1	SF	Unclassified	Sigma factor, Unclassified contains 1 Sigma70_r2
QZZ20459.1	TR	GntR	Transcription factor, GntR family contains 1 GntR
QZZ20552.1	TR	NrdR	Transcription factor, NrdR family contains 1 nrdR
QZZ20687.1	TR	ArsR	Transcription factor, ArsR family contains 1 HTH_5
QZZ20789.1	SF	RpoE	Sigma factor, RpoE family contains 1 Sigma70_r1_2,1 Sigma70_r2,1 Sigma70_r3,1 Sigma70_r4
QZZ20894.1	TR	TetR	Transcription factor, TetR family contains 1 TetR_N
QZZ20910.1	TR	TetR	Transcription factor, TetR family contains 1 TetR_N
QZZ20975.1	TR	LuxR	Transcription factor, LuxR family contains 1 HTH_LUXR
QZZ21054.1	TR	MarR	Transcription factor, MarR family contains 1 MarR
QZZ21087.1	TR	Xre	Transcription factor, Xre family contains 1 HTH_XRE
QZZ21144.1	TR	MerR	Transcription factor, MerR family contains 1 MerR,1 MerR-DNA-bind
QZZ21151.1	TR	LuxR	Transcription factor, LuxR family contains 1 HTH_LUXR
QZZ21160.1	TR	ArsR	Transcription factor, ArsR family contains 1 HTH_5
QZZ21163.1	RR	OmpR	Response regulator, OmpR family contains 1 Response_reg,1 Trans_reg_C
QZZ21249.1	TR	ArsR	Transcription factor, ArsR family contains 1 HTH_5
QZZ21276.1	TR	LuxR	Transcription factor, LuxR family contains 1 HTH_LUXR
QZZ21370.1	SF	Ecf	Sigma factor, Ecf family contains 1 Sigma70_r2,1 Sigma70_r4
QZZ21393.1	TR	AraC	Transcription factor, AraC family contains 1 HTH_AraC
QZZ21408.1	OCS	LysR	Transcription factor, LysR family contains 1 HTH_1,1 LysR_substrate
QZZ21452.1	OCS	Crp	Transcription factor, Crp family contains 1 cNMP_binding,1 HTH_CRP
QZZ21456.1	TR	AbrB	Transcription factor, AbrB family contains 1 SpoVT_AbrB
QZZ21505.1	TR	MarR	Transcription factor, MarR family contains 1 MarR
QZZ21521.1	RR	OmpR	Response regulator, OmpR family contains 1 Response_reg,1 Trans_reg_C
QZZ21553.1	RR	OmpR	Response regulator, OmpR family contains 2 Response_reg,1 Trans_reg_C,1 Hpt,1 GGDEF
QZZ21597.1	SF	RpoE	Sigma factor, RpoE family contains 1 Sigma70_r1_2,1 Sigma70_r2,1 Sigma70_r3,1 Sigma70_r4
QZZ21699.1	TR	ArsR	Transcription factor, ArsR family contains 1 HTH_5
QZZ21713.1	TR	ArsR	Transcription factor, ArsR family contains 1 HTH_5
QZZ21717.1	SF	Ecf	Sigma factor, Ecf family contains 1 Sigma70_r2,1 Sigma70_r4
QZZ21719.1	TR	ArsR	Transcription factor, ArsR family contains 1 HTH_5
QZZ21754.1	OCS	LysR	Transcription factor, LysR family contains 1 HTH_1,1 LysR_substrate,1 PBPb
QZZ21760.1	TR	PadR	Transcription factor, PadR family contains 1 PadR
QZZ21778.1	RR	OmpR	Response regulator, OmpR family contains 1 Response_reg,1 Trans_reg_C
QZZ21875.1	RR	OmpR	Response regulator, OmpR family contains 1 Response_reg,1 Trans_reg_C
QZZ21888.1	RR	OmpR	Response regulator, OmpR family contains 1 Response_reg,1 Trans_reg_C
QZZ21926.1	RR	NarL	Response regulator, NarL family contains 1 Response_reg,1 HTH_LUXR
QZZ21943.1	TR	PadR	Transcription factor, PadR family contains 1 PadR
QZZ22004.1	TR	Xre	Transcription factor, Xre family contains 1 HTH_XRE
QZZ22231.1	TR	Crp	Transcription factor, Crp family contains 1 HTH_CRP
QZZ22308.1	RR	OmpR	Response regulator, OmpR family contains 3 Response_reg,1 Trans_reg_C,1 Hpt
QZZ22323.1	RR	NarL	Response regulator, NarL family contains 1 Response_reg,1 HTH_LUXR
QZZ22339.1	RR	OmpR	Response regulator, OmpR family contains 3 Response_reg,1 Trans_reg_C,1 Hpt,1 GGDEF
QZZ22413.1	TR	Xre	Transcription factor, Xre family contains 1 HTH_XRE
QZZ22416.1	RR	OmpR	Response regulator, OmpR family contains 1 Response_reg,1 Trans_reg_C
QZZ22502.1	TR	CsoR	Transcription factor, CsoR family contains 1 DUF156
QZZ22510.1	TR	HrcA	Transcription factor, HrcA family contains 1 HrcA
QZZ22514.1	TR	ArsR	Transcription factor, ArsR family contains 1 HTH_5
QZZ22533.1	TR	RpiR	Transcription factor, RpiR family contains 1 HTH_6
QZZ22718.1	TR	Xre	Transcription factor, Xre family contains 1 HTH_XRE
QZZ22740.1	TR	Unclassified	Transcription factor, Unclassified contains 1 HTH_11
QZZ22819.1	OCS	LysR	Transcription factor, LysR family contains 1 HTH_1,1 LysR_substrate
QZZ22828.1	OCS	Crp	Transcription factor, Crp family contains 1 cNMP_binding,1 HTH_CRP
QZZ22886.1	TR	AbrB	Transcription factor, AbrB family contains 1 SpoVT_AbrB
QZZ22975.1	TR	AraC	Transcription factor, AraC family contains 2 HTH_AraC
QZZ22993.1	OCS	LexA	Transcription factor, LexA family contains 1 LexA_DNA_bind,1 Peptidase_S24
QZZ23031.1	TR	Fur	Transcription factor, Fur family contains 1 FUR
QZZ23051.1	SF	RpoE	Sigma factor, RpoE family contains 1 Sigma70_r1_2,1 Sigma70_r2,1 Sigma70_r3,1 Sigma70_r4
QZZ23058.1	RR	OmpR	Response regulator, OmpR family contains 1 Response_reg,1 Trans_reg_C
QZZ23103.1	TR	TetR	Transcription factor, TetR family contains 1 TetR_N
QZZ23208.1	TR	PadR	Transcription factor, PadR family contains 1 PadR
QZZ23354.1	RR	OmpR	Response regulator, OmpR family contains 1 Response_reg,1 Trans_reg_C
QZZ23364.1	TR	MerR	Transcription factor, MerR family contains 1 MerR-DNA-bind
QZZ23439.1	TR	PadR	Transcription factor, PadR family contains 1 PadR
QZZ23459.1	SF	Ecf	Sigma factor, Ecf family contains 1 Sigma70_r2,1 Sigma70_r4
QZZ23485.1	RR	OmpR	Response regulator, OmpR family contains 1 Response_reg,1 Trans_reg_C
QZZ23487.1	TR	Xre	Transcription factor, Xre family contains 1 HTH_3
QZZ23535.1	SF	Ecf	Sigma factor, Ecf family contains 1 Sigma70_r2,1 Sigma70_r4
QZZ23550.1	SF	RpoE	Sigma factor, RpoE family contains 1 Sigma70_r1_2,1 Sigma70_r2,1 Sigma70_r3,1 Sigma70_r4
QZZ23557.1	RR	YesN	Response regulator, YesN family contains 1 Response_reg,2 HTH_AraC
QZZ23576.1	RR	OmpR	Response regulator, OmpR family contains 1 Response_reg,1 Trans_reg_C
QZZ23628.1	TR	DeoR	Transcription factor, DeoR family contains 1 HTH_DeoR
QZZ23639.1	TR	Fur	Transcription factor, Fur family contains 1 FUR
QZZ23706.1	SF	RpoE	Sigma factor, RpoE family contains 1 Sigma70_r2,1 Sigma70_r3,1 Sigma70_r4
QZZ23710.1	TR	Rrf2	Transcription factor, Rrf2 family contains 1 Rrf2
QZZ23723.1	RR	NarL	Response regulator, NarL family contains 1 Response_reg,1 HTH_LUXR
QZZ23783.1	RR	NarL	Response regulator, NarL family contains 1 Response_reg,1 HTH_LUXR

## Sheet: A174
Supplementary Table 2 Predicted TF genes in the genome of cyanobacteria studied
Gene	class	type	P2RP description
A174.1036	TR	GntR	Transcription factor, GntR family contains 1 GntR
A174.1038	OCS	LuxR	Transcription factor, LuxR family contains 1 GAF,1 HTH_LUXR
A174.1068	TR	PadR	Transcription factor, PadR family contains 1 PadR
A174.1072	TR	Xre	Transcription factor, Xre family contains 1 HTH_XRE
A174.1079	TR	MarR	Transcription factor, MarR family contains 1 MarR
A174.113	OCS	AraC	Transcription factor, AraC family contains 1 AraC_binding,2 HTH_AraC
A174.1141	RR	NarL	Response regulator, NarL family contains 1 Response_reg,1 HTH_LUXR
A174.1171	RR	OmpR	Response regulator, OmpR family contains 1 Response_reg,1 Trans_reg_C
A174.1265	RR	NarL	Response regulator, NarL family contains 1 Response_reg,1 HTH_LUXR
A174.1319	TR	PadR	Transcription factor, PadR family contains 1 PadR
A174.133	RR	OmpR	Response regulator, OmpR family contains 1 Response_reg,1 Trans_reg_C
A174.1331	TR	PucR	Transcription factor, PucR family contains 1 PucR
A174.1337	OCS	LysR	Transcription factor, LysR family contains 1 HTH_1,1 LysR_substrate
A174.1338	OCS	LysR	Transcription factor, LysR family contains 1 HTH_1,1 LysR_substrate
A174.1348	SF	RpoE	Sigma factor, RpoE family contains 1 Sigma70_r1_2,1 Sigma70_r2,1 Sigma70_r3,1 Sigma70_r4
A174.145	RR	NarL	Response regulator, NarL family contains 1 Response_reg,1 HTH_LUXR
A174.1474	TR	LuxR	Transcription factor, LuxR family contains 1 HTH_LUXR
A174.148	TR	Xre	Transcription factor, Xre family contains 1 HTH_XRE
A174.1489	OCS	GntR	Transcription factor, GntR family contains 1 GntR,1 Aminotran_1_2
A174.1559	TR	Unclassified	Transcription factor, Unclassified contains 1 HTH_11
A174.1581	TR	AraC	Transcription factor, AraC family contains 1 HTH_AraC
A174.1582	TR	AraC	Transcription factor, AraC family contains 1 HTH_AraC
A174.1588	TR	Xre	Transcription factor, Xre family contains 1 HTH_XRE
A174.1591	TR	TetR	Transcription factor, TetR family contains 1 TetR_N
A174.1626	TR	ArsR	Transcription factor, ArsR family contains 1 HTH_5
A174.1696	TR	Xre	Transcription factor, Xre family contains 1 HTH_XRE
A174.1700	RR	OmpR	Response regulator, OmpR family contains 1 Response_reg,1 Trans_reg_C
A174.1767	SF	Unclassified	Sigma factor, Unclassified contains 1 Sigma70_r4
A174.1807	RR	NarL	Response regulator, NarL family contains 1 Response_reg,1 HTH_LUXR
A174.1813	RR	OmpR	Response regulator, OmpR family contains 1 Response_reg,1 Trans_reg_C
A174.1833	TR	AraC	Transcription factor, AraC family contains 1 HTH_AraC
A174.1837	RR	OmpR	Response regulator, OmpR family contains 3 Response_reg,1 Trans_reg_C,1 Hpt
A174.1851	OCS	LysR	Transcription factor, LysR family contains 1 HTH_1,1 LysR_substrate
A174.1879	TR	AraC	Transcription factor, AraC family contains 2 HTH_AraC
A174.1914	RR	NarL	Response regulator, NarL family contains 1 Response_reg,1 HTH_LUXR
A174.1918	TR	PadR	Transcription factor, PadR family contains 1 PadR
A174.1926	OCS	Xre	Transcription factor, Xre family contains 1 HTH_XRE,1 LysR_substrate
A174.1940	RR	OmpR	Response regulator, OmpR family contains 1 Response_reg,1 Trans_reg_C
A174.1953	TR	MerR	Transcription factor, MerR family contains 1 MerR,1 MerR-DNA-bind
A174.1975	SF	Unclassified	Sigma factor, Unclassified contains 1 Sigma70_r4
A174.2009	TR	Xre	Transcription factor, Xre family contains 1 HTH_XRE
A174.2045	TR	AraC	Transcription factor, AraC family contains 1 HTH_AraC
A174.2071	TR	Fur	Transcription factor, Fur family contains 1 FUR
A174.2094	TR	TetR	Transcription factor, TetR family contains 1 TetR_N
A174.2096	SF	RpoE	Sigma factor, RpoE family contains 1 Sigma70_r1_2,1 Sigma70_r2,1 Sigma70_r3,1 Sigma70_r4
A174.2115	RR	OmpR	Response regulator, OmpR family contains 1 Response_reg,1 Trans_reg_C
A174.2142	TR	MerR	Transcription factor, MerR family contains 1 MerR,1 HrcA
A174.2230	RR	NarL	Response regulator, NarL family contains 1 Response_reg,1 HTH_LUXR
A174.2248	SF	RpoE	Sigma factor, RpoE family contains 1 Sigma70_r1_2,1 Sigma70_r2,1 Sigma70_r3,1 Sigma70_r4
A174.225	SF	RpoE	Sigma factor, RpoE family contains 1 Sigma70_r2,1 Sigma70_r3,1 Sigma70_r4
A174.2259	TR	Fur	Transcription factor, Fur family contains 1 FUR
A174.2340	TR	MarR	Transcription factor, MarR family contains 1 MarR
A174.236	OCS	LysR	Transcription factor, LysR family contains 1 HTH_1,1 LysR_substrate
A174.2383	TR	AraC	Transcription factor, AraC family contains 1 HTH_AraC
A174.2429	OCS	Crp	Transcription factor, Crp family contains 1 cNMP_binding,1 HTH_CRP
A174.2438	TR	CsoR	Transcription factor, CsoR family contains 1 DUF156
A174.2441	OCS	Crp	Transcription factor, Crp family contains 1 cNMP_binding,1 HTH_CRP
A174.2445	TR	AraC	Transcription factor, AraC family contains 1 HTH_AraC
A174.2474	TR	MarR	Transcription factor, MarR family contains 1 MarR
A174.2564	TR	AraC	Transcription factor, AraC family contains 1 HTH_AraC
A174.2585	RR	OmpR	Response regulator, OmpR family contains 1 Response_reg,1 Trans_reg_C
A174.2639	TR	Xre	Transcription factor, Xre family contains 1 HTH_XRE
A174.2658	OCS	LysR	Transcription factor, LysR family contains 1 HTH_1,1 LysR_substrate
A174.2679	RR	OmpR	Response regulator, OmpR family contains 1 Response_reg,1 Trans_reg_C
A174.2707	TR	ArsR	Transcription factor, ArsR family contains 1 HTH_5
A174.272	RR	OmpR	Response regulator, OmpR family contains 1 Response_reg,1 Trans_reg_C
A174.2767	TR	ArsR	Transcription factor, ArsR family contains 1 HTH_5
A174.2813	TR	Xre	Transcription factor, Xre family contains 1 HTH_XRE
A174.2854	OCS	LexA	Transcription factor, LexA family contains 1 LexA_DNA_bind,1 Peptidase_S24
A174.2869	TR	Rrf2	Transcription factor, Rrf2 family contains 1 Rrf2
A174.2898	SF	Ecf	Sigma factor, Ecf family contains 1 Sigma70_r2,1 Sigma70_r4
A174.2975	RR	OmpR	Response regulator, OmpR family contains 3 Response_reg,1 Trans_reg_C,1 Hpt
A174.3008	OCS	Crp	Transcription factor, Crp family contains 1 PAS,1 cNMP_binding,1 HTH_CRP
A174.3042	RR	OmpR	Response regulator, OmpR family contains 3 Response_reg,1 Trans_reg_C,1 Hpt
A174.3058	TR	AraC	Transcription factor, AraC family contains 2 HTH_AraC
A174.306	OCS	Crp	Transcription factor, Crp family contains 1 cNMP_binding,1 HTH_CRP
A174.3078	TR	SfsA	Transcription factor, SfsA family contains 1 SfsA
A174.3169	TR	MarR	Transcription factor, MarR family contains 1 MarR
A174.3223	OCS	Xre	Transcription factor, Xre family contains 1 Fer4,1 HTH_XRE
A174.3251	OCS	Crp	Transcription factor, Crp family contains 1 cNMP_binding,1 HTH_CRP
A174.3270	TR	ArsR	Transcription factor, ArsR family contains 1 HTH_5
A174.3308	TR	Xre	Transcription factor, Xre family contains 1 HTH_XRE
A174.3358	SF	RpoE	Sigma factor, RpoE family contains 1 Sigma70_r1_2,1 Sigma70_r2,1 Sigma70_r3,1 Sigma70_r4
A174.3370	TR	MarR	Transcription factor, MarR family contains 1 MarR,1 AsnC_trans_reg
A174.3390	TR	AraC	Transcription factor, AraC family contains 2 HTH_AraC
A174.3412	TR	Fur	Transcription factor, Fur family contains 1 FUR
A174.3465	TR	Crp	Transcription factor, Crp family contains 1 Crp
A174.3468	OCS	LysR	Transcription factor, LysR family contains 1 HTH_1,1 LysR_substrate
A174.3482	OCS	LysR	Transcription factor, LysR family contains 1 HTH_1,1 LysR_substrate
A174.3528	RR	OmpR	Response regulator, OmpR family contains 1 Response_reg,1 Trans_reg_C
A174.3707	SF	RpoE	Sigma factor, RpoE family contains 1 Sigma70_r1_2,1 Sigma70_r2,1 Sigma70_r3,1 Sigma70_r4
A174.3756	TR	AraC	Transcription factor, AraC family contains 1 HTH_AraC
A174.3786	TR	NrdR	Transcription factor, NrdR family contains 1 nrdR
A174.3873	RR	OmpR	Response regulator, OmpR family contains 1 Response_reg,1 Trans_reg_C
A174.3902	OCS	LysR	Transcription factor, LysR family contains 1 HTH_1,1 LysR_substrate
A174.4059	TR	TetR	Transcription factor, TetR family contains 1 TetR_N
A174.4150	TR	PadR	Transcription factor, PadR family contains 1 PadR
A174.4213	SF	RpoE	Sigma factor, RpoE family contains 1 Sigma70_r1_2,1 Sigma70_r2,1 Sigma70_r3,1 Sigma70_r4
A174.4224	SF	Ecf	Sigma factor, Ecf family contains 1 Sigma70_r2,1 Sigma70_r4
A174.4314	SF	RpoE	Sigma factor, RpoE family contains 1 Sigma70_r2,1 Sigma70_r3,1 Sigma70_r4
A174.4321	RR	NarL	Response regulator, NarL family contains 1 Response_reg,1 HTH_LUXR
A174.4387	RR	NarL	Response regulator, NarL family contains 1 Response_reg,1 HTH_LUXR
A174.4464	TR	Xre	Transcription factor, Xre family contains 1 HTH_XRE
A174.4474	RR	OmpR	Response regulator, OmpR family contains 3 Response_reg,1 Trans_reg_C,1 Hpt,1 GGDEF
A174.4501	RR	OmpR	Response regulator, OmpR family contains 1 Response_reg,1 Trans_reg_C
A174.4514	TR	AraC	Transcription factor, AraC family contains 1 HTH_AraC
A174.4553	TR	GntR	Transcription factor, GntR family contains 1 GntR
A174.4602	TR	ArsR	Transcription factor, ArsR family contains 1 HTH_5
A174.4604	RR	OmpR	Response regulator, OmpR family contains 1 Response_reg,1 Trans_reg_C
A174.4614	TR	Unclassified	Transcription factor, Unclassified contains 1 Pencillinase_R
A174.4647	RR	OmpR	Response regulator, OmpR family contains 1 Response_reg,1 Trans_reg_C
A174.4695	OCS	LacI	Transcription factor, LacI family contains 1 LacI,1 Peripla_BP_1
A174.4754	OCS	LysR	Transcription factor, LysR family contains 1 HTH_1,1 LysR_substrate
A174.4773	TR	Xre	Transcription factor, Xre family contains 1 HTH_XRE
A174.4789	RR	OmpR	Response regulator, OmpR family contains 3 Response_reg,1 Trans_reg_C,1 Hpt
A174.4910	TR	ArsR	Transcription factor, ArsR family contains 1 HTH_5
A174.4918	TR	AraC	Transcription factor, AraC family contains 2 HTH_AraC
A174.4919	SF	Unclassified	Sigma factor, Unclassified contains 1 Sigma70_r4
A174.4931	TR	AraC	Transcription factor, AraC family contains 2 HTH_AraC
A174.4933	TR	ArsR	Transcription factor, ArsR family contains 1 HTH_5
A174.4972	RR	OmpR	Response regulator, OmpR family contains 1 Response_reg,1 Trans_reg_C
A174.5007	RR	OmpR	Response regulator, OmpR family contains 1 Response_reg,1 Trans_reg_C
A174.5015	TR	ArsR	Transcription factor, ArsR family contains 1 HTH_5
A174.5032	TR	ArsR	Transcription factor, ArsR family contains 1 HTH_5
A174.5058	TR	AraC	Transcription factor, AraC family contains 2 HTH_AraC
A174.5284	TR	MarR	Transcription factor, MarR family contains 1 MarR
A174.5319	SF	Ecf	Sigma factor, Ecf family contains 1 Sigma70_r2,1 Sigma70_r4
A174.5322	OCS	Crp	Transcription factor, Crp family contains 1 cNMP_binding,1 HTH_CRP
A174.5367	OCS	LysR	Transcription factor, LysR family contains 1 HTH_1,1 LysR_substrate
A174.5368	TR	AraC	Transcription factor, AraC family contains 2 HTH_AraC
A174.5380	TR	MerR	Transcription factor, MerR family contains 1 MerR,1 MerR-DNA-bind
A174.5383	OCS	LuxR	Transcription factor, LuxR family contains 1 PAS,1 HTH_LUXR
A174.5391	TR	GntR	Transcription factor, GntR family contains 1 GntR
A174.5491	TR	LuxR	Transcription factor, LuxR family contains 1 HTH_LUXR
A174.806	TR	AraC	Transcription factor, AraC family contains 1 HTH_AraC
A174.84	SF	Unclassified	Sigma factor, Unclassified contains 1 Sigma70_r2
A174.879	TR	PadR	Transcription factor, PadR family contains 1 PadR
A174.908	TR	Xre	Transcription factor, Xre family contains 1 HTH_XRE
A174.975	TR	Xre	Transcription factor, Xre family contains 1 HTH_XRE
A174.997	TR	Rrf2	Transcription factor, Rrf2 family contains 1 Rrf2

## Sheet: A183
Supplementary Table 2 Predicted TF genes in the genome of cyanobacteria studied
Gene	class	type	P2RP description
QKD80809.1	OCS	Crp	Transcription factor, Crp family contains 1 cNMP_binding,1 HTH_CRP
QKD80829.1	TR	Xre	Transcription factor, Xre family contains 1 HTH_XRE
QKD80882.1	RR	OmpR	Response regulator, OmpR family contains 1 Response_reg,1 Trans_reg_C
QKD80908.1	SF	RpoE	Sigma factor, RpoE family contains 1 Sigma70_r1_2,1 Sigma70_r2,1 Sigma70_r3,1 Sigma70_r4
QKD80962.1	OCS	LysR	Transcription factor, LysR family contains 1 HTH_1,1 LysR_substrate
QKD80974.1	OCS	Crp	Transcription factor, Crp family contains 1 cNMP_binding,1 HTH_CRP
QKD80980.1	TR	Crp	Transcription factor, Crp family contains 1 HTH_CRP
QKD81020.1	OCS	LysR	Transcription factor, LysR family contains 1 HTH_1,1 LysR_substrate
QKD81029.1	TR	AraC	Transcription factor, AraC family contains 1 HTH_AraC
QKD81030.1	TR	AraC	Transcription factor, AraC family contains 1 HTH_AraC
QKD81089.1	OCS	LysR	Transcription factor, LysR family contains 1 HTH_1,1 LysR_substrate
QKD81188.1	TR	MerR	Transcription factor, MerR family contains 1 MerR,1 MerR-DNA-bind
QKD81207.1	RR	OmpR	Response regulator, OmpR family contains 1 Response_reg,1 Trans_reg_C
QKD81220.1	TR	GntR	Transcription factor, GntR family contains 1 GntR
QKD81359.1	TR	LuxR	Transcription factor, LuxR family contains 1 HTH_LUXR
QKD81360.1	TR	TetR	Transcription factor, TetR family contains 1 TetR_N
QKD81362.1	TR	AraC	Transcription factor, AraC family contains 1 HTH_AraC
QKD81378.1	TR	Unclassified	Transcription factor, Unclassified contains 1 HTH_11
QKD81394.1	TR	Xre	Transcription factor, Xre family contains 1 HTH_XRE
QKD81419.1	RR	OmpR	Response regulator, OmpR family contains 1 Response_reg,1 Trans_reg_C
QKD81445.1	TR	TetR	Transcription factor, TetR family contains 1 TetR_N
QKD81507.1	TR	HxlR	Transcription factor, HxlR family contains 1 HxlR
QKD81510.1	TR	Xre	Transcription factor, Xre family contains 1 HTH_XRE
QKD81545.1	TR	Xre	Transcription factor, Xre family contains 1 HTH_XRE
QKD81653.1	TR	CsoR	Transcription factor, CsoR family contains 1 DUF156
QKD81668.1	TR	IclR	Transcription factor, IclR family contains 1 HTH_IclR
QKD81701.1	TR	Xre	Transcription factor, Xre family contains 1 HTH_XRE
QKD81760.1	SF	Ecf	Sigma factor, Ecf family contains 1 Sigma70_r2,1 Sigma70_r4
QKD81797.1	SF	RpoE	Sigma factor, RpoE family contains 1 Sigma70_r2,1 Sigma70_r3,1 Sigma70_r4
QKD81798.1	SF	RpoE	Sigma factor, RpoE family contains 1 Sigma70_r1_2,1 Sigma70_r2,1 Sigma70_r3,1 Sigma70_r4
QKD81813.1	TR	Unclassified	Transcription factor, Unclassified contains 1 HTH_11
QKD81838.1	TR	IclR	Transcription factor, IclR family contains 1 HTH_IclR
QKD81845.1	TR	ArsR	Transcription factor, ArsR family contains 1 HTH_5
QKD82011.1	RR	NarL	Response regulator, NarL family contains 1 Response_reg,1 HTH_LUXR
QKD82013.1	OCS	LexA	Transcription factor, LexA family contains 1 LexA_DNA_bind,1 Peptidase_S24
QKD82047.1	TR	TetR	Transcription factor, TetR family contains 1 TetR_N
QKD82089.1	RR	OmpR	Response regulator, OmpR family contains 1 Response_reg,1 Trans_reg_C
QKD82122.1	TR	Unclassified	Transcription factor, Unclassified contains 1 Pencillinase_R
QKD82185.1	RR	NarL	Response regulator, NarL family contains 1 Response_reg,1 HTH_LUXR
QKD82268.1	TR	GntR	Transcription factor, GntR family contains 1 GntR
QKD82327.1	SF	Ecf	Sigma factor, Ecf family contains 1 Sigma70_r2,1 Sigma70_r4
QKD82467.1	TR	AraC	Transcription factor, AraC family contains 2 HTH_AraC
QKD82513.1	RR	OmpR	Response regulator, OmpR family contains 1 Response_reg,1 Trans_reg_C
QKD82521.1	RR	OmpR	Response regulator, OmpR family contains 1 Response_reg,1 Trans_reg_C
QKD82539.1	TR	MerR	Transcription factor, MerR family contains 1 MerR
QKD82569.1	OCS	Xre	Transcription factor, Xre family contains 1 HTH_XRE,1 LysR_substrate
QKD82604.1	RR	OmpR	Response regulator, OmpR family contains 1 Response_reg,1 Trans_reg_C
QKD82639.1	TR	DeoR	Transcription factor, DeoR family contains 1 HTH_DeoR
QKD82640.1	TR	LuxR	Transcription factor, LuxR family contains 1 HTH_LUXR
QKD82641.1	TR	LuxR	Transcription factor, LuxR family contains 1 HTH_LUXR
QKD82653.1	TR	MarR	Transcription factor, MarR family contains 1 MarR,1 AsnC_trans_reg
QKD82701.1	RR	OmpR	Response regulator, OmpR family contains 1 Response_reg,1 Trans_reg_C
QKD82761.1	OCS	Xre	Transcription factor, Xre family contains 1 Fer4,1 HTH_XRE
QKD82830.1	TR	Xre	Transcription factor, Xre family contains 1 HTH_XRE
QKD82907.1	OCS	GntR	Transcription factor, GntR family contains 1 GntR,1 UTRA
QKD82935.1	TR	PadR	Transcription factor, PadR family contains 1 PadR
QKD82945.1	RR	NarL	Response regulator, NarL family contains 1 Response_reg,1 HTH_LUXR
QKD83097.1	TR	SfsA	Transcription factor, SfsA family contains 1 SfsA
QKD83109.1	TR	Xre	Transcription factor, Xre family contains 1 HTH_XRE
QKD83132.1	TR	ArsR	Transcription factor, ArsR family contains 1 HTH_5
QKD83176.1	RR	NarL	Response regulator, NarL family contains 1 Response_reg,1 HTH_LUXR
QKD83199.1	TR	Xre	Transcription factor, Xre family contains 1 HTH_XRE
QKD83202.1	OCS	Crp	Transcription factor, Crp family contains 1 cNMP_binding,1 HTH_CRP
QKD83258.1	TR	ArsR	Transcription factor, ArsR family contains 1 HTH_5
QKD83268.1	TR	MarR	Transcription factor, MarR family contains 1 MarR
QKD83301.1	TR	Crp	Transcription factor, Crp family contains 1 HTH_CRP
QKD83362.1	SF	RpoE	Sigma factor, RpoE family contains 1 Sigma70_r2,1 Sigma70_r3,1 Sigma70_r4
QKD83396.1	RR	OmpR	Response regulator, OmpR family contains 1 Response_reg,1 Trans_reg_C
QKD83437.1	RR	NarL	Response regulator, NarL family contains 1 Response_reg,1 HTH_LUXR
QKD83454.1	SF	RpoE	Sigma factor, RpoE family contains 1 Sigma70_r1_2,1 Sigma70_r2,1 Sigma70_r3,1 Sigma70_r4
QKD83498.1	TR	HxlR	Transcription factor, HxlR family contains 1 HxlR
QKD83499.1	TR	Xre	Transcription factor, Xre family contains 1 HTH_3
QKD83511.1	TR	ArsR	Transcription factor, ArsR family contains 1 HTH_5
QKD83514.1	TR	GntR	Transcription factor, GntR family contains 1 GntR
QKD83612.1	OCS	LysR	Transcription factor, LysR family contains 1 HTH_1,1 LysR_substrate
QKD83628.1	RR	OmpR	Response regulator, OmpR family contains 1 Response_reg,1 Trans_reg_C
QKD83728.1	TR	LuxR	Transcription factor, LuxR family contains 1 HTH_LUXR
QKD83742.1	TR	PadR	Transcription factor, PadR family contains 1 PadR
QKD83754.1	TR	Fur	Transcription factor, Fur family contains 1 FUR
QKD83765.1	OCS	Sarp	Transcription factor, Sarp family contains 1 Trans_reg_C,1 BTAD
QKD83767.1	OCS	LexA	Transcription factor, LexA family contains 1 LexA_DNA_bind,1 Peptidase_S24
QKD83847.1	SF	RpoE	Sigma factor, RpoE family contains 1 Sigma70_r1_2,1 Sigma70_r2,1 Sigma70_r3,1 Sigma70_r4
QKD83865.1	TR	NrdR	Transcription factor, NrdR family contains 1 nrdR
QKD83950.1	RR	OmpR	Response regulator, OmpR family contains 1 Response_reg,1 Trans_reg_C
QKD83961.1	TR	HxlR	Transcription factor, HxlR family contains 1 HxlR
QKD84025.1	TR	MerR	Transcription factor, MerR family contains 1 MerR,1 MerR-DNA-bind
QKD84115.1	TR	FaeA	Transcription factor, FaeA family contains 1 FaeA
QKD84161.1	TR	MerR	Transcription factor, MerR family contains 1 MerR,1 HrcA
QKD84207.1	OCS	LysR	Transcription factor, LysR family contains 1 HTH_1,1 LysR_substrate
QKD84267.1	OCS	GntR	Transcription factor, GntR family contains 1 GntR,1 Aminotran_1_2
QKD84317.1	TR	MarR	Transcription factor, MarR family contains 1 MarR,1 AsnC_trans_reg
QKD84366.1	TR	GntR	Transcription factor, GntR family contains 1 GntR
QKD84558.1	TR	Rrf2	Transcription factor, Rrf2 family contains 1 Rrf2
QKD84585.1	TR	Rrf2	Transcription factor, Rrf2 family contains 1 Rrf2
QKD84652.1	TR	Fur	Transcription factor, Fur family contains 1 FUR
QKD84654.1	OCS	Crp	Transcription factor, Crp family contains 1 cNMP_binding,1 HTH_CRP
QKD84684.1	TR	Unclassified	Transcription factor, Unclassified contains 1 HTH_11
QKD84696.1	TR	TetR	Transcription factor, TetR family contains 1 TetR_N
QKD84707.1	RR	OmpR	Response regulator, OmpR family contains 1 Response_reg,1 Trans_reg_C
QKD84722.1	SF	RpoE	Sigma factor, RpoE family contains 1 Sigma70_r1_2,1 Sigma70_r2,1 Sigma70_r3,1 Sigma70_r4
QKD84739.1	OCS	LysR	Transcription factor, LysR family contains 1 HTH_1,1 LysR_substrate
QKD84781.1	RR	NarL	Response regulator, NarL family contains 1 Response_reg,1 HTH_LUXR
QKD84804.1	RR	OmpR	Response regulator, OmpR family contains 1 Response_reg,1 Trans_reg_C
QKD84813.1	TR	LuxR	Transcription factor, LuxR family contains 1 HTH_LUXR
QKD84906.1	TR	ArsR	Transcription factor, ArsR family contains 1 HTH_5
QKD84918.1	TR	ArsR	Transcription factor, ArsR family contains 1 HTH_5
QKD84931.1	TR	Unclassified	Transcription factor, Unclassified contains 1 HTH_10
QKD84996.1	OCS	LuxR	Transcription factor, LuxR family contains 1 GAF,1 HTH_LUXR
QKD85020.1	TR	MarR	Transcription factor, MarR family contains 1 MarR
QKD85025.1	RR	NarL	Response regulator, NarL family contains 1 Response_reg,1 HTH_LUXR
QKD85043.1	RR	NarL	Response regulator, NarL family contains 1 Response_reg,1 HTH_LUXR
QKD85058.1	OCS	LysR	Transcription factor, LysR family contains 1 HTH_1,1 LysR_substrate

## Sheet: O-77
Supplementary Table 2 Predicted TF genes in the genome of cyanobacteria studied
Gene	class	type	P2RP description
BAU40240.1	TR	ArsR	Transcription factor, ArsR family contains 1 HTH_5
BAU40255.1	TR	AraC	Transcription factor, AraC family contains 1 HTH_AraC
BAU40279.1	TR	AraC	Transcription factor, AraC family contains 1 HTH_AraC
BAU40354.1	RR	NarL	Response regulator, NarL family contains 1 Response_reg,1 HTH_LUXR
BAU40383.1	TR	Xre	Transcription factor, Xre family contains 1 HTH_XRE
BAU40384.1	TR	Xre	Transcription factor, Xre family contains 1 HTH_XRE
BAU40387.1	OCS	Crp	Transcription factor, Crp family contains 1 cNMP_binding,1 HTH_CRP
BAU40481.1	TR	FaeA	Transcription factor, FaeA family contains 1 FaeA
BAU40526.1	TR	MerR	Transcription factor, MerR family contains 1 MerR,1 HrcA
BAU40620.1	TR	GntR	Transcription factor, GntR family contains 1 GntR
BAU40741.1	TR	GntR	Transcription factor, GntR family contains 1 GntR
BAU40768.1	TR	Crp	Transcription factor, Crp family contains 1 HTH_CRP
BAU40808.1	TR	MarR	Transcription factor, MarR family contains 1 MarR
BAU40834.1	RR	OmpR	Response regulator, OmpR family contains 1 Response_reg,1 Trans_reg_C
BAU40869.1	RR	NarL	Response regulator, NarL family contains 1 Response_reg,1 HTH_LUXR
BAU40877.1	TR	Unclassified	Transcription factor, Unclassified contains 1 Pencillinase_R
BAU40901.1	TR	MerR	Transcription factor, MerR family contains 1 MerR
BAU40922.1	RR	OmpR	Response regulator, OmpR family contains 1 Response_reg,1 Trans_reg_C
BAU40931.1	RR	OmpR	Response regulator, OmpR family contains 1 Response_reg,1 Trans_reg_C
BAU41020.1	TR	ArsR	Transcription factor, ArsR family contains 1 HTH_5
BAU41042.1	TR	LuxR	Transcription factor, LuxR family contains 1 HTH_LUXR
BAU41043.1	TR	LuxR	Transcription factor, LuxR family contains 1 HTH_LUXR
BAU41065.1	TR	Unclassified	Transcription factor, Unclassified contains 1 HTH_11
BAU41087.1	TR	AraC	Transcription factor, AraC family contains 1 HTH_AraC
BAU41088.1	TR	TetR	Transcription factor, TetR family contains 1 TetR_N
BAU41089.1	TR	LuxR	Transcription factor, LuxR family contains 1 HTH_LUXR
BAU41129.1	TR	Rrf2	Transcription factor, Rrf2 family contains 1 Rrf2
BAU41205.1	TR	Fur	Transcription factor, Fur family contains 1 FUR
BAU41207.1	OCS	Crp	Transcription factor, Crp family contains 1 cNMP_binding,1 HTH_CRP
BAU41251.1	OCS	Crp	Transcription factor, Crp family contains 1 cNMP_binding,1 HTH_CRP
BAU41266.1	RR	OmpR	Response regulator, OmpR family contains 1 Response_reg,1 Trans_reg_C
BAU41312.1	TR	Unclassified	Transcription factor, Unclassified contains 1 HTH_11
BAU41340.1	RR	OmpR	Response regulator, OmpR family contains 1 Response_reg,1 Trans_reg_C
BAU41369.1	SF	RpoE	Sigma factor, RpoE family contains 1 Sigma70_r1_2,1 Sigma70_r2,1 Sigma70_r3,1 Sigma70_r4
BAU41417.1	TR	Xre	Transcription factor, Xre family contains 1 HTH_XRE
BAU41444.1	TR	TetR	Transcription factor, TetR family contains 1 TetR_N
BAU41485.1	TR	Xre	Transcription factor, Xre family contains 1 HTH_XRE
BAU41559.1	OCS	GntR	Transcription factor, GntR family contains 1 GntR,1 UTRA
BAU41570.1	OCS	LexA	Transcription factor, LexA family contains 1 LexA_DNA_bind,1 Peptidase_S24
BAU41574.1	RR	NarL	Response regulator, NarL family contains 1 Response_reg,1 HTH_LUXR
BAU41586.1	RR	NarL	Response regulator, NarL family contains 1 Response_reg,1 HTH_LUXR
BAU41600.1	TR	TetR	Transcription factor, TetR family contains 1 TetR_N
BAU41640.1	OCS	LysR	Transcription factor, LysR family contains 1 HTH_1,1 LysR_substrate
BAU41694.1	TR	NrdR	Transcription factor, NrdR family contains 1 nrdR
BAU41701.1	RR	NarL	Response regulator, NarL family contains 1 Response_reg,1 HTH_LUXR
BAU41718.1	SF	RpoE	Sigma factor, RpoE family contains 1 Sigma70_r1_2,1 Sigma70_r2,1 Sigma70_r3,1 Sigma70_r4
BAU41877.1	SF	Ecf	Sigma factor, Ecf family contains 1 Sigma70_r2,1 Sigma70_r4
BAU42363.1	TR	Rrf2	Transcription factor, Rrf2 family contains 1 Rrf2
BAU42463.1	SF	RpoE	Sigma factor, RpoE family contains 1 Sigma70_r1_2,1 Sigma70_r2,1 Sigma70_r3,1 Sigma70_r4
BAU42480.1	OCS	FlhD	Transcription factor, FlhD family contains 1 FlhD,1 CBS
BAU42496.1	TR	Unclassified	Transcription factor, Unclassified contains 1 HTH_11
BAU42513.1	TR	Xre	Transcription factor, Xre family contains 1 HTH_3
BAU42529.1	TR	Crp	Transcription factor, Crp family contains 1 HTH_CRP
BAU42548.1	OCS	LysR	Transcription factor, LysR family contains 1 HTH_1,1 LysR_substrate
BAU42599.1	RR	OmpR	Response regulator, OmpR family contains 1 Response_reg,1 Trans_reg_C
BAU42630.1	OCS	LysR	Transcription factor, LysR family contains 1 HTH_1,1 LysR_substrate
BAU42677.1	OCS	LysR	Transcription factor, LysR family contains 1 HTH_1,1 LysR_substrate
BAU42765.1	OCS	LysR	Transcription factor, LysR family contains 1 HTH_1,1 LysR_substrate
BAU42784.1	TR	GntR	Transcription factor, GntR family contains 1 GntR
BAU42798.1	RR	OmpR	Response regulator, OmpR family contains 1 Response_reg,1 Trans_reg_C
BAU42874.1	TR	HxlR	Transcription factor, HxlR family contains 1 HxlR
BAU42880.1	TR	Xre	Transcription factor, Xre family contains 1 HTH_XRE
BAU42995.1	RR	OmpR	Response regulator, OmpR family contains 1 Response_reg,1 Trans_reg_C
BAU43049.1	TR	Xre	Transcription factor, Xre family contains 1 HTH_XRE
BAU43053.1	OCS	LysR	Transcription factor, LysR family contains 1 HTH_1,1 LysR_substrate
BAU43082.1	RR	NarL	Response regulator, NarL family contains 1 Response_reg,1 HTH_LUXR
BAU43086.1	OCS	LexA	Transcription factor, LexA family contains 1 LexA_DNA_bind,1 Peptidase_S24
BAU43089.1	OCS	Sarp	Transcription factor, Sarp family contains 1 Trans_reg_C,1 BTAD
BAU43136.1	TR	MarR	Transcription factor, MarR family contains 1 MarR
BAU43190.1	TR	AraC	Transcription factor, AraC family contains 2 HTH_AraC
BAU43192.1	OCS	LuxR	Transcription factor, LuxR family contains 1 GAF,1 HTH_LUXR
BAU43351.1	TR	TetR	Transcription factor, TetR family contains 1 TetR_N
BAU43368.1	TR	CsoR	Transcription factor, CsoR family contains 1 DUF156
BAU43382.1	OCS	IclR	Transcription factor, IclR family contains 1 Arch_ATPase,1 HTH_IclR
BAU43386.1	RR	NarL	Response regulator, NarL family contains 1 Response_reg,1 HTH_LUXR
BAU43414.1	TR	TetR	Transcription factor, TetR family contains 1 TetR_N
BAU43489.1	RR	OmpR	Response regulator, OmpR family contains 1 Response_reg,1 Trans_reg_C
BAU43562.1	RR	OmpR	Response regulator, OmpR family contains 1 Response_reg,1 Trans_reg_C
BAU43633.1	SF	RpoE	Sigma factor, RpoE family contains 1 Sigma70_r1_2,1 Sigma70_r2,1 Sigma70_r3,1 Sigma70_r4
BAU43635.1	SF	RpoE	Sigma factor, RpoE family contains 1 Sigma70_r2,1 Sigma70_r3,1 Sigma70_r4
BAU43676.1	SF	Ecf	Sigma factor, Ecf family contains 1 Sigma70_r2,1 Sigma70_r4
BAU43742.1	TR	Xre	Transcription factor, Xre family contains 1 HTH_XRE
BAU43782.1	SF	Ecf	Sigma factor, Ecf family contains 1 Sigma70_r2,1 Sigma70_r4
BAU43832.1	TR	Xre	Transcription factor, Xre family contains 1 HTH_XRE
BAU43872.1	RR	NarL	Response regulator, NarL family contains 1 Response_reg,1 HTH_LUXR
BAU44038.1	OCS	Crp	Transcription factor, Crp family contains 1 cNMP_binding,1 HTH_CRP
BAU44053.1	TR	SfsA	Transcription factor, SfsA family contains 1 SfsA
BAU44068.1	TR	MarR	Transcription factor, MarR family contains 1 MarR
BAU44124.1	TR	DeoR	Transcription factor, DeoR family contains 1 HTH_DeoR
BAU44126.1	TR	LuxR	Transcription factor, LuxR family contains 1 HTH_LUXR
BAU44127.1	TR	LuxR	Transcription factor, LuxR family contains 1 HTH_LUXR
BAU44141.1	TR	ArsR	Transcription factor, ArsR family contains 1 HTH_5
BAU44145.1	TR	AsnC	Transcription factor, AsnC family contains 1 TrmB,1 AsnC_trans_reg
BAU44190.1	SF	RpoN	Sigma factor, RpoN family contains 1 Sigma54_AID,1 Sigma54_CBD,1 Sigma54_DBD
BAU44226.1	OCS	Xre	Transcription factor, Xre family contains 1 HTH_XRE,1 LysR_substrate
BAU44248.1	TR	Fur	Transcription factor, Fur family contains 1 FUR
BAU44266.1	TR	PadR	Transcription factor, PadR family contains 1 PadR
BAU44267.1	RR	NarL	Response regulator, NarL family contains 1 Response_reg,1 HTH_LUXR
BAU44291.1	RR	OmpR	Response regulator, OmpR family contains 1 Response_reg,1 Trans_reg_C
BAU44312.1	TR	HxlR	Transcription factor, HxlR family contains 1 HxlR
BAU44333.1	OCS	LysR	Transcription factor, LysR family contains 1 HTH_1,1 LysR_substrate
BAU44370.1	SF	RpoE	Sigma factor, RpoE family contains 1 Sigma70_r1_2,1 Sigma70_r2,1 Sigma70_r3,1 Sigma70_r4
BAU44389.1	RR	OmpR	Response regulator, OmpR family contains 1 Response_reg,1 Trans_reg_C
BAU44401.1	OCS	LysR	Transcription factor, LysR family contains 1 HTH_1,1 LysR_substrate
BAU44404.1	TR	PadR	Transcription factor, PadR family contains 1 PadR
BAU44475.1	OCS	GntR	Transcription factor, GntR family contains 1 GntR,1 Aminotran_1_2
BAU44493.1	TR	ArsR	Transcription factor, ArsR family contains 1 HTH_5
BAU44511.1	TR	HxlR	Transcription factor, HxlR family contains 1 HxlR
BAU44521.1	TR	Xre	Transcription factor, Xre family contains 1 HTH_XRE
BAU44611.1	TR	AraC	Transcription factor, AraC family contains 2 HTH_AraC
BAU44644.1	TR	LuxR	Transcription factor, LuxR family contains 1 HTH_LUXR
BAU44826.1	SF	RpoE	Sigma factor, RpoE family contains 1 Sigma70_r2,1 Sigma70_r3,1 Sigma70_r4
BAU44864.1	OCS	Xre	Transcription factor, Xre family contains 1 Fer4,1 HTH_XRE
BAU44895.1	TR	ArsR	Transcription factor, ArsR family contains 1 HTH_5
BAU44922.1	TR	AbrB	Transcription factor, AbrB family contains 1 SpoVT_AbrB
BAU44946.1	RR	OmpR	Response regulator, OmpR family contains 1 Response_reg,1 Trans_reg_C
BAU44998.1	RR	NarL	Response regulator, NarL family contains 1 Response_reg,1 HTH_LUXR
BAU45011.1	TR	IclR	Transcription factor, IclR family contains 1 HTH_IclR
BAU45042.1	TR	Unclassified	Transcription factor, Unclassified contains 1 HTH_11

## Sheet: B231
Supplementary Table 2 Predicted TF genes in the genome of cyanobacteria studied
Gene	class	type	P2RP description
B231.1054	TR	Xre	Transcription factor, Xre family contains 1 HTH_XRE
B231.1091	RR	NarL	Response regulator, NarL family contains 1 Response_reg,1 HTH_LUXR
B231.1207	OCS	Crp	Transcription factor, Crp family contains 1 cNMP_binding,1 HTH_CRP
B231.1223	SF	RpoE	Sigma factor, RpoE family contains 1 Sigma70_r1_2,1 Sigma70_r2,1 Sigma70_r3,1 Sigma70_r4
B231.1252	TR	AraC	Transcription factor, AraC family contains 1 HTH_AraC
B231.1290	TR	Unclassified	Transcription factor, Unclassified contains 1 Pencillinase_R
B231.1305	OCS	LexA	Transcription factor, LexA family contains 1 LexA_DNA_bind,1 Peptidase_S24
B231.1410	SF	RpoE	Sigma factor, RpoE family contains 1 Sigma70_r1_2,1 Sigma70_r2,1 Sigma70_r3,1 Sigma70_r4
B231.1456	TR	MerR	Transcription factor, MerR family contains 1 MerR,1 MerR-DNA-bind
B231.1501	SF	RpoE	Sigma factor, RpoE family contains 1 Sigma70_r1_2,1 Sigma70_r2,1 Sigma70_r3,1 Sigma70_r4
B231.1563	TR	LuxR	Transcription factor, LuxR family contains 1 HTH_LUXR
B231.1659	SF	RpoE	Sigma factor, RpoE family contains 1 Sigma70_r1_2,1 Sigma70_r2,1 Sigma70_r3,1 Sigma70_r4
B231.1716	TR	IclR	Transcription factor, IclR family contains 1 HTH_IclR
B231.1866	TR	Xre	Transcription factor, Xre family contains 1 HTH_XRE
B231.2064	OCS	LysR	Transcription factor, LysR family contains 1 HTH_1,1 LysR_substrate
B231.2090	OCS	Xre	Transcription factor, Xre family contains 1 HTH_XRE,1 LysR_substrate
B231.2109	TR	ArsR	Transcription factor, ArsR family contains 1 HTH_5
B231.2123	TR	DeoR	Transcription factor, DeoR family contains 1 HTH_DeoR,1 HrcA
B231.2161	SF	RpoE	Sigma factor, RpoE family contains 1 Sigma70_r2,1 Sigma70_r3,1 Sigma70_r4
B231.2205	RR	NarL	Response regulator, NarL family contains 1 Response_reg,1 HTH_LUXR
B231.2304	OCS	Crp	Transcription factor, Crp family contains 1 cNMP_binding,1 HTH_CRP
B231.2415	RR	OmpR	Response regulator, OmpR family contains 1 Response_reg,1 Trans_reg_C
B231.244	RR	OmpR	Response regulator, OmpR family contains 1 Response_reg,1 Trans_reg_C
B231.2466	TR	Fur	Transcription factor, Fur family contains 1 FUR
B231.2571	TR	CsoR	Transcription factor, CsoR family contains 1 DUF156
B231.2604	TR	Xre	Transcription factor, Xre family contains 1 HTH_XRE
B231.2607	RR	OmpR	Response regulator, OmpR family contains 1 Response_reg,1 Trans_reg_C
B231.2634	RR	NarL	Response regulator, NarL family contains 1 Response_reg,1 HTH_LUXR
B231.2662	RR	OmpR	Response regulator, OmpR family contains 1 Response_reg,1 Trans_reg_C
B231.2684	SF	RpoE	Sigma factor, RpoE family contains 1 Sigma70_r2,1 Sigma70_r3,1 Sigma70_r4
B231.2686	RR	OmpR	Response regulator, OmpR family contains 3 Response_reg,1 Trans_reg_C,1 Hpt
B231.2747	TR	Unclassified	Transcription factor, Unclassified contains 1 HTH_11
B231.2758	SF	Ecf	Sigma factor, Ecf family contains 1 Sigma70_r2,1 Sigma70_r4
B231.2866	TR	AbrB	Transcription factor, AbrB family contains 1 SpoVT_AbrB
B231.3002	TR	NrdR	Transcription factor, NrdR family contains 1 nrdR
B231.3046	RR	NarL	Response regulator, NarL family contains 1 Response_reg,1 HTH_LUXR
B231.3110	TR	AbrB	Transcription factor, AbrB family contains 1 SpoVT_AbrB
B231.3178	TR	Fur	Transcription factor, Fur family contains 1 FUR
B231.3184	TR	ArsR	Transcription factor, ArsR family contains 1 HTH_5
B231.3267	OCS	LysR	Transcription factor, LysR family contains 1 HTH_1,1 LysR_substrate
B231.338	TR	Crp	Transcription factor, Crp family contains 1 HTH_CRP
B231.3404	RR	OmpR	Response regulator, OmpR family contains 3 Response_reg,1 Trans_reg_C,1 Hpt,1 GGDEF
B231.3422	SF	RpoE	Sigma factor, RpoE family contains 1 Sigma70_r1_2,1 Sigma70_r2,1 Sigma70_r3,1 Sigma70_r4
B231.3506	SF	RpoE	Sigma factor, RpoE family contains 1 Sigma70_r1_2,1 Sigma70_r2,1 Sigma70_r3,1 Sigma70_r4
B231.3669	TR	ArsR	Transcription factor, ArsR family contains 1 HTH_5
B231.3722	TR	FeoC	Transcription factor, FeoC family contains 1 FeoC
B231.3730	OCS	Crp	Transcription factor, Crp family contains 1 cNMP_binding,1 HTH_CRP
B231.3753	TR	Xre	Transcription factor, Xre family contains 1 HTH_XRE
B231.3892	TR	Rrf2	Transcription factor, Rrf2 family contains 1 Rrf2
B231.3917	SF	RpoE	Sigma factor, RpoE family contains 1 Sigma70_r1_2,1 Sigma70_r2,1 Sigma70_r3,1 Sigma70_r4
B231.3998	OCS	Crp	Transcription factor, Crp family contains 1 cNMP_binding,1 HTH_CRP
B231.4055	TR	SfsA	Transcription factor, SfsA family contains 1 SfsA
B231.4061	OCS	Xre	Transcription factor, Xre family contains 1 Fer4,1 HTH_XRE
B231.4152	TR	TetR	Transcription factor, TetR family contains 1 TetR_N
B231.42	SF	Ecf	Sigma factor, Ecf family contains 1 Sigma70_r2,1 Sigma70_r4
B231.4242	RR	OmpR	Response regulator, OmpR family contains 1 Response_reg,1 Trans_reg_C
B231.4276	TR	PadR	Transcription factor, PadR family contains 1 PadR
B231.4293	RR	NarL	Response regulator, NarL family contains 1 Response_reg,1 HTH_LUXR
B231.4333	RR	OmpR	Response regulator, OmpR family contains 1 Response_reg,1 Trans_reg_C
B231.457	TR	GntR	Transcription factor, GntR family contains 1 GntR
B231.528	TR	Crp	Transcription factor, Crp family contains 1 HTH_CRP
B231.585	RR	OmpR	Response regulator, OmpR family contains 1 Response_reg,1 Trans_reg_C
B231.609	RR	NarL	Response regulator, NarL family contains 1 Response_reg,1 HTH_LUXR
B231.630	OCS	LysR	Transcription factor, LysR family contains 1 HTH_1,1 LysR_substrate
B231.76	TR	Rrf2	Transcription factor, Rrf2 family contains 1 Rrf2
B231.836	TR	ArsR	Transcription factor, ArsR family contains 1 HTH_5
B231.839	RR	OmpR	Response regulator, OmpR family contains 1 Response_reg,1 Trans_reg_C
B231.902	RR	OmpR	Response regulator, OmpR family contains 1 Response_reg,1 Trans_reg_C

## Sheet: C9
Supplementary Table 2 Predicted TF genes in the genome of cyanobacteria studied
Gene	class	type	P2RP description
C9.1068	RR	OmpR	Response regulator, OmpR family contains 1 Response_reg,1 Trans_reg_C
C9.1135	TR	Xre	Transcription factor, Xre family contains 1 HTH_XRE
C9.1205	SF	RpoE	Sigma factor, RpoE family contains 1 Sigma70_r1_2,1 Sigma70_r2,1 Sigma70_r3,1 Sigma70_r4
C9.121	OCS	Crp	Transcription factor, Crp family contains 1 cNMP_binding,1 HTH_CRP
C9.1337	TR	HxlR	Transcription factor, HxlR family contains 1 HxlR
C9.1348	SF	Ecf	Sigma factor, Ecf family contains 1 Sigma70_r2,1 Sigma70_r4
C9.1356	OCS	Crp	Transcription factor, Crp family contains 1 cNMP_binding,1 HTH_CRP
C9.1370	TR	PadR	Transcription factor, PadR family contains 1 PadR
C9.1394	TR	Xre	Transcription factor, Xre family contains 1 HTH_XRE
C9.1431	TR	LuxR	Transcription factor, LuxR family contains 1 HTH_LUXR
C9.1541	TR	MarR	Transcription factor, MarR family contains 1 MarR
C9.1551	OCS	LysR	Transcription factor, LysR family contains 1 HTH_1,1 LysR_substrate
C9.1593	SF	RpoE	Sigma factor, RpoE family contains 1 Sigma70_r2,1 Sigma70_r3,1 Sigma70_r4
C9.1684	SF	RpoE	Sigma factor, RpoE family contains 1 Sigma70_r1_2,1 Sigma70_r2,1 Sigma70_r3,1 Sigma70_r4
C9.1780	TR	Unclassified	Transcription factor, Unclassified contains 1 HTH_11
C9.1828	RR	OmpR	Response regulator, OmpR family contains 1 Response_reg,1 Trans_reg_C
C9.1925	TR	Fe_dep_repress	Transcription factor, Fe_dep_repress family contains 1 Fe_dep_repress
C9.1930	RR	OmpR	Response regulator, OmpR family contains 1 Response_reg,1 Trans_reg_C
C9.1945	TR	SfsA	Transcription factor, SfsA family contains 1 SfsA
C9.2101	TR	Fur	Transcription factor, Fur family contains 1 FUR
C9.2218	SF	Ecf	Sigma factor, Ecf family contains 1 Sigma70_r2,1 Sigma70_r4
C9.225	OCS	Crp	Transcription factor, Crp family contains 1 cNMP_binding,1 HTH_CRP
C9.2310	TR	AbrB	Transcription factor, AbrB family contains 1 SpoVT_AbrB
C9.2342	OCS	Crp	Transcription factor, Crp family contains 1 cNMP_binding,1 HTH_CRP
C9.2348	TR	MerR	Transcription factor, MerR family contains 1 MerR,1 MerR-DNA-bind
C9.2434	TR	Xre	Transcription factor, Xre family contains 1 HTH_XRE
C9.2523	TR	Fur	Transcription factor, Fur family contains 1 FUR
C9.2541	TR	Fur	Transcription factor, Fur family contains 1 FUR
C9.2595	TR	DtxR	Transcription factor, DtxR family contains 1 HTH_DTXR
C9.2599	TR	FeoC	Transcription factor, FeoC family contains 1 FeoC
C9.2732	TR	Rrf2	Transcription factor, Rrf2 family contains 1 Rrf2
C9.2743	RR	OmpR	Response regulator, OmpR family contains 1 Response_reg,1 Trans_reg_C
C9.2748	TR	MerR	Transcription factor, MerR family contains 1 MerR
C9.2769	RR	OmpR	Response regulator, OmpR family contains 1 Response_reg,1 Trans_reg_C
C9.2815	OCS	LysR	Transcription factor, LysR family contains 1 HTH_1,1 LysR_substrate
C9.2833	SF	Ecf	Sigma factor, Ecf family contains 1 Sigma70_r2,1 Sigma70_r4
C9.364	TR	Fur	Transcription factor, Fur family contains 1 FUR
C9.455	TR	ArsR	Transcription factor, ArsR family contains 1 HTH_5
C9.469	TR	ArsR	Transcription factor, ArsR family contains 1 HTH_5
C9.472	RR	NarL	Response regulator, NarL family contains 1 Response_reg,1 HTH_LUXR
C9.562	SF	RpoE	Sigma factor, RpoE family contains 1 Sigma70_r1_2,1 Sigma70_r2,1 Sigma70_r3,1 Sigma70_r4
C9.644	RR	OmpR	Response regulator, OmpR family contains 1 Response_reg,1 Trans_reg_C
C9.660	SF	RpoE	Sigma factor, RpoE family contains 1 Sigma70_r1_2,1 Sigma70_r2,1 Sigma70_r3,1 Sigma70_r4
C9.675	TR	ArsR	Transcription factor, ArsR family contains 1 HTH_5
C9.804	TR	Rrf2	Transcription factor, Rrf2 family contains 1 Rrf2
C9.848	RR	NarL	Response regulator, NarL family contains 1 Response_reg,1 HTH_LUXR
C9.973	TR	HrcA	Transcription factor, HrcA family contains 1 HrcA
C9.994	TR	ArsR	Transcription factor, ArsR family contains 1 HTH_5
C9.996	TR	AbrB	Transcription factor, AbrB family contains 1 SpoVT_AbrB

## Sheet: 60AY4M2
Supplementary Table 2 Predicted TF genes in the genome of cyanobacteria studied
Gene	class	type	P2RP description
PIK94040.1	TR	MerR	Transcription factor, MerR family contains 1 MerR-DNA-bind
PIK94057.1	TR	MerR	Transcription factor, MerR family contains 1 MerR,1 MerR-DNA-bind
PIK94059.1	OCS	Crp	Transcription factor, Crp family contains 1 cNMP_binding,1 HTH_CRP
PIK94101.1	OCS	Crp	Transcription factor, Crp family contains 1 cNMP_binding,1 Crp
PIK94102.1	SF	Ecf	Sigma factor, Ecf family contains 1 Sigma70_r2,1 Sigma70_r4
PIK94182.1	RR	OmpR	Response regulator, OmpR family contains 1 Response_reg,1 Trans_reg_C
PIK94190.1	TR	Fur	Transcription factor, Fur family contains 1 FUR
PIK94225.1	OCS	Crp	Transcription factor, Crp family contains 1 cNMP_binding,1 HTH_CRP
PIK94297.1	SF	RpoE	Sigma factor, RpoE family contains 1 Sigma70_r1_2,1 Sigma70_r2,1 Sigma70_r3,1 Sigma70_r4
PIK94312.1	TR	Rrf2	Transcription factor, Rrf2 family contains 1 Rrf2
PIK94322.1	RR	NarL	Response regulator, NarL family contains 1 Response_reg,1 HTH_LUXR
PIK94426.1	TR	NrdR	Transcription factor, NrdR family contains 1 nrdR
PIK94471.1	RR	OmpR	Response regulator, OmpR family contains 1 Response_reg,1 Trans_reg_C
PIK94506.1	OCS	LysR	Transcription factor, LysR family contains 1 HTH_1,1 LysR_substrate
PIK94521.1	TR	Crp	Transcription factor, Crp family contains 1 HTH_CRP
PIK94561.1	RR	NarL	Response regulator, NarL family contains 1 Response_reg,1 HTH_LUXR
PIK94676.1	RR	NarL	Response regulator, NarL family contains 1 Response_reg,1 HTH_LUXR
PIK94693.1	TR	Xre	Transcription factor, Xre family contains 1 HTH_XRE
PIK94797.1	SF	RpoE	Sigma factor, RpoE family contains 1 Sigma70_r2,1 Sigma70_r3,1 Sigma70_r4
PIK94915.1	TR	SfsA	Transcription factor, SfsA family contains 1 SfsA
PIK94950.1	TR	Rrf2	Transcription factor, Rrf2 family contains 1 Rrf2
PIK94952.1	RR	OmpR	Response regulator, OmpR family contains 1 Response_reg,1 Trans_reg_C
PIK95106.1	TR	Unclassified	Transcription factor, Unclassified contains 1 Pencillinase_R
PIK95146.1	RR	NarL	Response regulator, NarL family contains 1 Response_reg,1 HTH_LUXR
PIK95251.1	SF	Ecf	Sigma factor, Ecf family contains 1 Sigma70_r2,1 Sigma70_r4
PIK95277.1	TR	Fur	Transcription factor, Fur family contains 1 FUR
PIK95466.1	RR	OmpR	Response regulator, OmpR family contains 1 Response_reg,1 Trans_reg_C
PIK95511.1	SF	RpoE	Sigma factor, RpoE family contains 1 Sigma70_r1_2,2 Sigma70_r3,1 Sigma70_r2,1 Sigma70_r4
PIK95512.1	TR	Xre	Transcription factor, Xre family contains 1 HTH_XRE
PIK95546.1	TR	HrcA	Transcription factor, HrcA family contains 1 HTH_11,1 HrcA
PIK95596.1	TR	GntR	Transcription factor, GntR family contains 1 GntR
PIK95647.1	TR	GntR	Transcription factor, GntR family contains 1 GntR
PIK95676.1	TR	MarR	Transcription factor, MarR family contains 1 MarR
PIK95695.1	OCS	LysR	Transcription factor, LysR family contains 1 HTH_1,1 LysR_substrate
PIK95699.1	SF	RpoE	Sigma factor, RpoE family contains 1 Sigma70_r1_2,1 Sigma70_r2,1 Sigma70_r3,1 Sigma70_r4
PIK95712.1	RR	OmpR	Response regulator, OmpR family contains 1 Response_reg,1 Trans_reg_C
PIK95752.1	TR	TetR	Transcription factor, TetR family contains 1 TetR_N
PIK95782.1	RR	OmpR	Response regulator, OmpR family contains 1 Response_reg,1 Trans_reg_C
PIK95791.1	RR	NarL	Response regulator, NarL family contains 1 Response_reg,1 HTH_LUXR
PIK95799.1	TR	Fur	Transcription factor, Fur family contains 1 FUR
PIK95809.1	TR	CsoR	Transcription factor, CsoR family contains 1 DUF156
PIK95845.1	SF	Ecf	Sigma factor, Ecf family contains 1 Sigma70_r2,1 Sigma70_r4
PIK95881.1	TR	Unclassified	Transcription factor, Unclassified contains 1 HTH_11
PIK95976.1	SF	Unclassified	Sigma factor, Unclassified contains 1 Sigma70_r2
PIK96002.1	SF	RpoE	Sigma factor, RpoE family contains 1 Sigma70_r1_2,1 Sigma70_r2,1 Sigma70_r3,1 Sigma70_r4
PIK96038.1	OCS	LexA	Transcription factor, LexA family contains 1 HTH_3,1 Peptidase_S24
PIK96107.1	RR	NarL	Response regulator, NarL family contains 1 Response_reg,1 HTH_LUXR
PIK96124.1	RR	OmpR	Response regulator, OmpR family contains 1 Response_reg,1 Trans_reg_C
PIK96161.1	OCS	Xre	Transcription factor, Xre family contains 1 Fer4,1 HTH_XRE
PIK96197.1	OCS	Crp	Transcription factor, Crp family contains 1 cNMP_binding,1 HTH_CRP
PIK96230.1	TR	MarR	Transcription factor, MarR family contains 1 MarR
PIK96268.1	TR	ArsR	Transcription factor, ArsR family contains 1 HTH_5
PIK96379.1	OCS	LysR	Transcription factor, LysR family contains 1 HTH_1,1 LysR_substrate

## Sheet: 63AY4M2
Supplementary Table 2 Predicted TF genes in the genome of cyanobacteria studied
Gene	class	type	P2RP description
PIK85005.1	TR	MerR	Transcription factor, MerR family contains 1 MerR-DNA-bind
PIK85060.1	OCS	Crp	Transcription factor, Crp family contains 1 cNMP_binding,1 Crp
PIK85061.1	SF	Ecf	Sigma factor, Ecf family contains 1 Sigma70_r2,1 Sigma70_r4
PIK85142.1	RR	OmpR	Response regulator, OmpR family contains 1 Response_reg,1 Trans_reg_C
PIK85150.1	TR	Fur	Transcription factor, Fur family contains 1 FUR
PIK85189.1	OCS	Crp	Transcription factor, Crp family contains 1 cNMP_binding,1 HTH_CRP
PIK85255.1	SF	RpoE	Sigma factor, RpoE family contains 1 Sigma70_r1_2,1 Sigma70_r2,1 Sigma70_r3,1 Sigma70_r4
PIK85269.1	TR	Rrf2	Transcription factor, Rrf2 family contains 1 Rrf2
PIK85279.1	RR	NarL	Response regulator, NarL family contains 1 Response_reg,1 HTH_LUXR
PIK85349.1	TR	ArsR	Transcription factor, ArsR family contains 1 HTH_5
PIK85381.1	TR	NrdR	Transcription factor, NrdR family contains 1 nrdR
PIK85423.1	RR	OmpR	Response regulator, OmpR family contains 1 Response_reg,1 Trans_reg_C
PIK85459.1	OCS	LysR	Transcription factor, LysR family contains 1 HTH_1,1 LysR_substrate
PIK85474.1	TR	Crp	Transcription factor, Crp family contains 1 HTH_CRP
PIK85508.1	RR	NarL	Response regulator, NarL family contains 1 Response_reg,1 HTH_LUXR
PIK85611.1	RR	NarL	Response regulator, NarL family contains 1 Response_reg,1 HTH_LUXR
PIK85629.1	TR	Xre	Transcription factor, Xre family contains 1 HTH_XRE
PIK85737.1	SF	RpoE	Sigma factor, RpoE family contains 1 Sigma70_r2,1 Sigma70_r3,1 Sigma70_r4
PIK85854.1	TR	SfsA	Transcription factor, SfsA family contains 1 SfsA
PIK85889.1	TR	Rrf2	Transcription factor, Rrf2 family contains 1 Rrf2
PIK85891.1	RR	OmpR	Response regulator, OmpR family contains 1 Response_reg,1 Trans_reg_C
PIK86039.1	TR	Unclassified	Transcription factor, Unclassified contains 1 Pencillinase_R
PIK86079.1	RR	NarL	Response regulator, NarL family contains 1 Response_reg,1 HTH_LUXR
PIK86183.1	SF	Ecf	Sigma factor, Ecf family contains 1 Sigma70_r2,1 Sigma70_r4
PIK86209.1	TR	Fur	Transcription factor, Fur family contains 1 FUR
PIK86402.1	RR	OmpR	Response regulator, OmpR family contains 1 Response_reg,1 Trans_reg_C
PIK86445.1	SF	RpoE	Sigma factor, RpoE family contains 1 Sigma70_r1_2,2 Sigma70_r3,1 Sigma70_r2,1 Sigma70_r4
PIK86446.1	TR	Xre	Transcription factor, Xre family contains 1 HTH_XRE
PIK86481.1	TR	HrcA	Transcription factor, HrcA family contains 1 HTH_11,1 HrcA
PIK86529.1	TR	GntR	Transcription factor, GntR family contains 1 GntR
PIK86580.1	TR	GntR	Transcription factor, GntR family contains 1 GntR
PIK86609.1	TR	MarR	Transcription factor, MarR family contains 1 MarR
PIK86626.1	OCS	LysR	Transcription factor, LysR family contains 1 HTH_1,1 LysR_substrate
PIK86630.1	SF	RpoE	Sigma factor, RpoE family contains 1 Sigma70_r1_2,1 Sigma70_r2,1 Sigma70_r3,1 Sigma70_r4
PIK86643.1	RR	OmpR	Response regulator, OmpR family contains 1 Response_reg,1 Trans_reg_C
PIK86683.1	TR	TetR	Transcription factor, TetR family contains 1 TetR_N
PIK86713.1	RR	OmpR	Response regulator, OmpR family contains 1 Response_reg,1 Trans_reg_C
PIK86724.1	RR	NarL	Response regulator, NarL family contains 1 Response_reg,1 HTH_LUXR
PIK86732.1	TR	Fur	Transcription factor, Fur family contains 1 FUR
PIK86742.1	TR	CsoR	Transcription factor, CsoR family contains 1 DUF156
PIK86776.1	SF	Ecf	Sigma factor, Ecf family contains 1 Sigma70_r2,1 Sigma70_r4
PIK86812.1	TR	Unclassified	Transcription factor, Unclassified contains 1 HTH_11
PIK86906.1	SF	Unclassified	Sigma factor, Unclassified contains 1 Sigma70_r2
PIK86931.1	SF	RpoE	Sigma factor, RpoE family contains 1 Sigma70_r1_2,1 Sigma70_r2,1 Sigma70_r3,1 Sigma70_r4
PIK86940.1	RR	OmpR	Response regulator, OmpR family contains 1 Response_reg,1 Trans_reg_C
PIK86967.1	OCS	LexA	Transcription factor, LexA family contains 1 HTH_3,1 Peptidase_S24
PIK87038.1	RR	NarL	Response regulator, NarL family contains 1 Response_reg,1 HTH_LUXR
PIK87055.1	RR	OmpR	Response regulator, OmpR family contains 1 Response_reg,1 Trans_reg_C
PIK87090.1	OCS	Xre	Transcription factor, Xre family contains 1 Fer4,1 HTH_XRE
PIK87127.1	OCS	Crp	Transcription factor, Crp family contains 1 cNMP_binding,1 HTH_CRP
PIK87159.1	TR	MarR	Transcription factor, MarR family contains 1 MarR
PIK87195.1	TR	ArsR	Transcription factor, ArsR family contains 1 HTH_5
PIK87313.1	TR	MerR	Transcription factor, MerR family contains 1 MerR,1 MerR-DNA-bind
PIK87315.1	OCS	Crp	Transcription factor, Crp family contains 1 cNMP_binding,1 HTH_CRP
PIK87363.1	OCS	LysR	Transcription factor, LysR family contains 1 HTH_1,1 LysR_substrate

[truncated: 17 more sheets: 65AY6A5, 65AY6Li, JA-2-3Ba, JA-3-3Ab, PCC 6715, NK55, CL-1, TA-1, BP-1, M46, M98, E542, D10, dg5, E1, FACHB-46, PCC7942]
