# Supplementary material for: Genome-scale identification and comparative analysis of transcription factors in thermophilic cyanobacteria
Source: BMC Genomics. 2024 Jan 9;25:44. doi: 10.1186/s12864-024-09969-7 (PMC10775510; doi:10.1186/s12864-024-09969-7)
Supplement: Supplementary file 5 — Supplementary Material 5: Ortholog table of TFs in strains from each family [file 12864_2024_9969_MOESM5_ESM.xlsx]

## Sheet: Sheet1
Habitat	Genome Size	No of TFs
1	8.74821	209
1	2.36698	46
1	2.43443	51
1	1.65799	29
1	1.7092	28
1	2.41087	45
1	1.70418	27
1	1.75108	29
1	7.75011	59
1	5.31555	112
1	7.12668	139
1	9.51995	220
1	8.40123	296
1	5.98121	189
2	3.78101	76
2	2.74337	73
2	3.34236	81
2	7.06328	165
2	5.30567	89
2	6.32982	137
2	6.63503	156
2	7.15344	165
2	5.84279	158
2	3.94702	96
2	4.17917	85
2	5.54499	137
2	7.84195	171
2	6.76176	211
2	6.9772	129
2	7.02322	146
2	4.1141	71
3	4.44	76
3	2.96	63
3	2.65974	52
3	2.64782	58
3	2.65872	58
3	2.59386	47
3	2.64873	58
3	2.52	51
3	2.4	43
3	2.4	48
3	3.16282	60
3	3.09397	64
3	2.98183	64
3	2.93322	62
3	3.04668	66
3	2.93277	80
3	5.81	151
3	5.5251	139
3	5.48026	132
3	5.34882	114
3	7.86682	222
3	6.42606	146
3	4.98682	107
3	5.88271	226
4	4.41383	63
4	4.79032	72
4	4.51971	73
4	3.31141	63
4	3.16338	58
5	7.82706	135
5	8.27225	179
5	7.61059	141
5	9.05919	197
5	7.96651	174
5	4.80696	173
5	4.69918	178
5	5.82734	150
5	6.6894	204

## Sheet: Sheet2
Supplemetary Table 3 Habitat and number of TF genes of cyanobacteria studied.
NCBI name	Genome Size	No of TFs	Habitat	order	family
Rivularia sp. PCC 7116	8.74821	209	marine	Nostocales	Rivulariaceae
Parasynechococcus sp. WH 7803	2.36698	46	marine	Synechococcales	Prochlorococcaceae
Parasynechococcus sp. WH 8102	2.43443	51	marine	Synechococcales	Prochlorococcaceae
Prochlorococcus marinus MED4	1.65799	29	marine	Synechococcales	Prochlorococcaceae
Prochlorococcus marinus str. MIT 9312	1.7092	28	marine	Synechococcales	Prochlorococcaceae
Prochlorococcus marinus str. MIT 9313	2.41087	45	marine	Synechococcales	Prochlorococcaceae
Prochlorococcus marinus str. MIT 9515	1.70418	27	marine	Synechococcales	Prochlorococcaceae
Prochlorococcus marinus subsp. marinus str. CCMP1375	1.75108	29	marine	Synechococcales	Prochlorococcaceae
Trichodesmium erythraeum IMS101	7.75011	59	marine	Oscillatoriales	Microcoleaceae
Crinalium epipsammum PCC 9333	5.31555	112	marine	Oscillatoriales	Gomontiellaceae
Calothrix elsteri CCALA 953	7.12668	139	marine	Nostocales	Calotrichaceae
Calothrix parasitica NIES-267	9.51995	220	marine	Nostocales	Calotrichaceae
Acaryochloris marina MBIC11017	8.40123	296	marine	Synechococcales	Acaryochloridaceae
Acaryochloris sp. RCC1774	5.98121	189	marine	Synechococcales	Acaryochloridaceae
Dactylococcopsis salina PCC 8305	3.78101	76	freshwater	Synechococcales	Synechococcaceae
Synechococcus elongatus PCC 7942	2.74337	73	freshwater	Synechococcales	Synechococcaceae
Cyanobium gracile PCC 6307	3.34236	81	freshwater	Synechococcales	Prochlorococcaceae
Anabaena cylindrica PCC 7122	7.06328	165	freshwater	Nostocales	Nostocaceae
Anabaena sp. 90	5.30567	89	freshwater	Nostocales	Nostocaceae
Nostoc sp. PCC 7107	6.32982	137	freshwater	Nostocales	Nostocaceae
Nostoc sp. PCC 7524	6.63503	156	freshwater	Nostocales	Nostocaceae
Trichormus variabilis ATCC 29413	7.15344	165	freshwater	Nostocales	Nostocaceae
Microcystis aeruginosa NIES-843	5.84279	158	freshwater	Chroococcales	Microcystaceae
Synechocystis sp. PCC 6803	3.94702	96	freshwater	Synechococcales	Merismopediaceae
Halothece sp. PCC 7418	4.17917	85	freshwater	Aphanothecaceae	Halothece cluster
Stanieria cyanosphaera PCC 7437	5.54499	137	freshwater	Pleurocapsales	Dermocarpellaceae
Cyanothece sp. PCC 7822	7.84195	171	freshwater	Oscillatoriales	Cyanothecaceae
Chamaesiphon minutus PCC 6605	6.76176	211	freshwater	Synechococcales	Chamaesiphonaceae
Calothrix sp. PCC 6303	6.9772	129	freshwater	Nostocales	Calotrichaceae
Calothrix sp. PCC 7507	7.02322	146	freshwater	Nostocales	Calotrichaceae
Cyanobacterium aponinum PCC 10605	4.1141	71	freshwater
Trichothermofontia sichuanensis B231	4.44	76	thermal	Synechococcales	Trichocoleusaceae
Synechococcus sp. C9	2.96	63	thermal	Synechococcales	Synechococcaceae
Thermosynechococcus lividus PCC 6715	2.65974	52	thermal	Synechococcales	Thermosynechococcaceae
Thermosynechococcus sp. CL-1	2.64782	58	thermal	Synechococcales	Thermosynechococcaceae
Thermosynechococcus sp. TA-1	2.65872	58	thermal	Synechococcales	Thermosynechococcaceae
Thermosynechococcus vestidus BP-1	2.59386	47	thermal	Synechococcales	Thermosynechococcaceae
Thermosynechococcus vestidus E542	2.64873	58	thermal	Synechococcales	Thermosynechococcaceae
Thermosynechococcus nakabusensis NK55	2.52	51	thermal	Synechococcales	Thermosynechococcaceae
Thermosynechococcus sp. M46	2.4	43	thermal	Synechococcales	Thermosynechococcaceae
Thermosynechococcus sp. M98	2.37095	48	thermal	Synechococcales	Thermosynechococcaceae
Thermostichus sp. 60AY4M2	3.16282	60	thermal	Synechococcales	Thermostichaceae
Thermostichus sp. 63AY4M2	3.09397	64	thermal	Synechococcales	Thermostichaceae
Thermostichus sp. 65AY6A5	2.98183	64	thermal	Synechococcales	Thermostichaceae
Thermostichus sp. 65AY6Li	2.93322	62	thermal	Synechococcales	Thermostichaceae
Thermostichus sp. JA-2-3Ba	3.04668	66	thermal	Synechococcales	Thermostichaceae
Thermostichus sp. JA-3-3Ab	2.93277	80	thermal	Synechococcales	Thermostichaceae
Thermocoleostomius sinensis A174	5.8092	151	thermal	Pseudanabaenales	Oculatellaceae
Thermoleptolyngbya sichuanensis A183	5.5251	139	thermal	Pseudanabaenales	Oculatellaceae
Thermoleptolyngbya sp. O-77	5.48026	132	thermal	Pseudanabaenales	Oculatellaceae
Leptodesmis sichuanensis A121	5.34882	114	thermal	Pseudanabaenales	Leptolyngbyaceae
Leptolyngbya sp. JSC-1	7.86682	222	thermal	Pseudanabaenales	Leptolyngbyaceae
Thermofuscus sichuanensis E412	6.42606	146	thermal	Pseudanabaenales	Leptolyngbyaceae
Pleurocapsa sp. PCC 7327	4.98682	107	thermal	Pleurocapsales	Hyellaceae
Gloeocapsa sp. PCC 7428	5.88271	226	thermal	Chroococcales	Chroococcaceae
Phormidium sp. GEM2.Bin31	4.41383	63	alkaline	Oscillatoriales	Oscillatoriaceae
Phormidium sp. OSCR	4.79032	72	alkaline	Oscillatoriales	Oscillatoriaceae
Phormidium sp. SL48-SHIP	4.51971	73	alkaline	Oscillatoriales	Oscillatoriaceae
Cyanobacterium sp. HL-69	3.31141	63	alkaline
Cyanobacterium stanieri PCC 7202	3.16338	58	alkaline
Oscillatoria acuminata PCC 6304	7.82706	135	terrestrial	Oscillatoriales	Oscillatoriaceae
Oscillatoria nigro-viridis PCC 7112	8.27225	179	terrestrial	Oscillatoriales	Oscillatoriaceae
Cylindrospermum stagnale PCC 7417	7.61059	141	terrestrial	Nostocales	Nostocaceae
Nostoc punctiforme PCC 73102	9.05919	197	terrestrial	Nostocales	Nostocaceae
Microcoleus sp. PCC 7113	7.96651	174	terrestrial	Oscillatoriales	Microcoleaceae
Gloeobacter kilaueensis JS1	4.80696	173	terrestrial	Gloeobacterales	Gloeobacteraceae
Gloeobacter violaceus PCC 7421	4.69918	178	terrestrial	Gloeobacterales	Gloeobacteraceae
Cyanothece sp. PCC 7425	5.82734	150	terrestrial	Oscillatoriales	Cyanothecaceae
Chroococcidiopsis thermalis PCC 7203	6.6894	204	terrestrial	Chroococcidiopsidales	Chroococcidiopsidaceae
