# Supplementary material for: Genome-scale identification and comparative analysis of transcription factors in thermophilic cyanobacteria
Source: BMC Genomics. 2024 Jan 9;25:44. doi: 10.1186/s12864-024-09969-7 (PMC10775510; doi:10.1186/s12864-024-09969-7)
Supplement: Supplementary file 6 — Supplementary Material 6: Blastp results between TFs of thermophilic cyanobacteria and TFs of Synechocystis PCC 6803 [file 12864_2024_9969_MOESM6_ESM.xlsx]

## Sheet: Oculatellaceae
Supplemetary Table 5 Blastp results between TFs of thermophilic cyanobacteria and TFs of Synechocystis PCC 6803
TFs of thermophiles	TFs of PCC6803	Identity	Function of the TF of PCC6803
O77_BAU44370.1	sll0184_SF_RpoD_PCC6803	63.5	acclimation to low inorganic carbon at high temperature
A174.3528	sll0396_RR_OmpR_PCC6803	45.4	regulation of transcription of the phycocyanin genes
JSC1.2671	sll0396_RR_OmpR_PCC6803	41.6	regulation of transcription of the phycocyanin genes
JSC1.6252	sll0396_RR_OmpR_PCC6803	57.4	regulation of transcription of the phycocyanin genes
JSC1.1336	sll0567_TR_Fur_PCC6803	60.4	NA
A174.2679	sll0649_RR_OmpR_PCC6803	74.1	cadmium tolerance and metal homeostasis
A174.2898	sll0687_SF_Ecf_PCC6803	47.2	NA
A174.1038	sll0782_OCS_LuxR_PCC6803	40.3	NA
A183_QKD84996.1	sll0782_OCS_LuxR_PCC6803	40.3	NA
JSC1.6149	sll0782_OCS_LuxR_PCC6803	47.5	NA
O77_BAU42798.1	sll0789_RR_OmpR_PCC6803	43.1	NA
JSC1.6430	sll0921_RR_NarL_PCC6803	43	NA
A174.2564	sll1205_TR_AraC_PCC6803	44.1	iron stress regulon
O77_BAU40255.1	sll1205_TR_AraC_PCC6803	44.9	iron stress regulon
O77_BAU40279.1	sll1205_TR_AraC_PCC6803	44.9	iron stress regulon
JSC1.1973	sll1205_TR_AraC_PCC6803	43.7	iron stress regulon
JSC1.2322	sll1205_TR_AraC_PCC6803	45.8	iron stress regulon
JSC1.4011	sll1205_TR_AraC_PCC6803	45.9	iron stress regulon
A174.1582	sll1408_TR_AraC_PCC6803	44.4	iron stress regulon
A174.2045	sll1408_TR_AraC_PCC6803	51.6	iron stress regulon
A174.2383	sll1408_TR_AraC_PCC6803	41.2	iron stress regulon
A174.2445	sll1408_TR_AraC_PCC6803	41.5	iron stress regulon
JSC1.2896	sll1408_TR_AraC_PCC6803	41.2	iron stress regulon
JSC1.4129	sll1408_TR_AraC_PCC6803	71.7	iron stress regulon
A183_QKD84813.1	sll1592_RR_NarL_PCC6803	74	induction of kdp expression to mainten a basal intracellular K+ concentration
O77_BAU41586.1	sll1592_RR_NarL_PCC6803	62.2	induction of kdp expression to mainten a basal intracellular K+ concentration
JSC1.7109	sll1594_OCS_LysR_PCC6803	54.3	a repressor of the genes encoding components of Ci transporters under high carbon conditions
JSC1.3340	sll1689_SF_RpoD_PCC6803	40.5	activate sugar catabolism during nitrogen starvation stress
A174.1265	sll1708_RR_NarL_PCC6803	59	NA
JSC1.2630	sll1937_TR_Fur_PCC6803	53.1	NA
O77_BAU42496.1	sll5097_TR_Unclassified_PCC6803_plasmid_pSYSM	54.6	NA
JSC1.1172	sll5097_TR_Unclassified_PCC6803_plasmid_pSYSM	53.1	NA
A174.4604	slr0081_RR_OmpR_PCC6803	44.5	activates the pho regulon during limited phosphate conditions
A174.3482	slr0395_OCS_LysR_PCC6803	55.2	regulation of nitrate assimilation genes
A183_QKD83612.1	slr0395_OCS_LysR_PCC6803	56.7	regulation of nitrate assimilation genes
JSC1.4343	slr0395_OCS_LysR_PCC6803	55.6	regulation of nitrate assimilation genes
O77_BAU42677.1	slr1245_OCS_LysR_PCC6803	58.3	NA
A174.1833	slr1489_TR_AraC_PCC6803	47.1	iron stress regulon
JSC1.4022	slr1489_TR_AraC_PCC6803	58.6	iron stress regulon
JSC1.5255	slr1489_TR_AraC_PCC6803	45.8	iron stress regulon
JSC1.6503	slr1489_TR_AraC_PCC6803	48.6	iron stress regulon
JSC1.7200	slr1489_TR_AraC_PCC6803	41.3	iron stress regulon
A174.133	slr1584_RR_OmpR_PCC6803	58.5	NA
A174.5007	slr1584_RR_OmpR_PCC6803	50	NA
JSC1.3081	slr1584_RR_OmpR_PCC6803	61.2	NA
JSC1.4066	slr1584_RR_OmpR_PCC6803	56.7	NA
JSC1.6710	slr1584_RR_OmpR_PCC6803	55.9	NA
JSC1.1442	slr5016_TR_Xre_PCC6803_plasmid_pSYSM	59.7	NA
A174.1940	slr6040_RR_OmpR_PCC6803_plasmid_pSYSX	46.7	NA
JSC1.1906	ssl0564_TR_LuxR_PCC6803	76.1	senses the activity of photosynthetic electron transport to achieve the photon flux density-dependent transcriptional regulation
For strain A183 and O77, only one sequence was selected for BLASTP when two sequences were identified as orthologs.Full dataset of orthologs is summarized in Supplementary Table 4.

## Sheet: Leptolyngbyaceae
Supplemetary Table 5 Blastp results between TFs of thermophilic cyanobacteria and TFs of Synechocystis PCC 6803
TFs of thermophiles	TFs of PCC6803	Identity	Function of the TF of PCC6803
E412_QZZ19102.1	sll0072_TR_Xre_PCC6803	40.2	NA
E412_QZZ20162.1	sll0306_SF_RpoD_PCC6803	59.1	NA
A121_UIE37287.1	sll0567_TR_Fur_PCC6803	76.5	NA
E412_QZZ18708.1	sll0649_RR_OmpR_PCC6803	41.4	cadmium tolerance and metal homeostasis
E412_QZZ20032.1	sll0789_RR_OmpR_PCC6803	63.2	NA
E412_QZZ21888.1	sll0789_RR_OmpR_PCC6803	46.3	NA
A121_UIE39836.1	sll0921_RR_NarL_PCC6803	52.5	NA
A121_UIE40599.1	sll1708_RR_NarL_PCC6803	59.5	NA
E412_QZZ23639.1	sll1937_TR_Fur_PCC6803	58	NA
A121_UIE40596.1	sll2014_TR_SfsA_PCC6803	64.1	NA
E412_QZZ20357.1	sll2014_TR_SfsA_PCC6803	64.6	NA
A121_UIE36502.1	sll5097_TR_Unclassified_PCC6803_plasmid_pSYSM	51.1	NA
A121_UIE40004.1	sll5097_TR_Unclassified_PCC6803_plasmid_pSYSM	55.3	NA
E412_QZZ22740.1	sll5097_TR_Unclassified_PCC6803_plasmid_pSYSM	52.1	NA
A121_UIE36319.1	slr0449_OCS_Crp_PCC6803	50	NA
E412_QZZ19857.1	slr0449_OCS_Crp_PCC6803	51.9	NA
A121_UIE36218.1	slr0780_TR_NrdR_PCC6803	66.2	NA
E412_QZZ21717.1	slr1545_SF_Ecf_PCC6803	60.6	NA
A121_UIE40402.1	slr1738_TR_Fur_PCC6803	65.7	negatively control expression of arsenate reductase ArsC
E412_QZZ20032.1	slr6040_RR_OmpR_PCC6803_plasmid_pSYSX	61.9	NA
E412_QZZ21875.1	slr6040_RR_OmpR_PCC6803_plasmid_pSYSX	47	NA
E412_QZZ21888.1	slr6040_RR_OmpR_PCC6803_plasmid_pSYSX	45.8	NA

## Sheet: Trichocoleusaceae
Supplemetary Table 5 Blastp results between TFs of thermophilic cyanobacteria and TFs of Synechocystis PCC 6803
TFs of thermophiles	TFs of PCC6803	Identity	Function of the TF of PCC6803
B231.peg.1659	sll0306_SF_RpoD_PCC6803	40.5	NA
B231.peg.3506	sll0306_SF_RpoD_PCC6803	54.4	NA
B231.peg.2758	sll0856_SF_Ecf_PCC6803	59.9	NA
B231.peg.2205	sll1708_RR_NarL_PCC6803	56.9	NA
B231.peg.3506	sll2012_SF_RpoD_PCC6803	54.6	NA
B231.peg.3917	sll2012_SF_RpoD_PCC6803	53.3	NA
B231.peg.1290	slr0240_TR_Unclassified_PCC6803	63.2	NA
B231.peg.338	slr0449_OCS_Crp_PCC6803	56.5	NA
B231.peg.3998	slr0449_OCS_Crp_PCC6803	48.9	NA
B231.peg.2415	slr1584_RR_OmpR_PCC6803	57	NA

## Sheet: Thermosynechococcaceae
Supplemetary Table 5 Blastp results between TFs of thermophilic cyanobacteria and TFs of Synechocystis PCC 6803
TFs of thermophiles	TFs of PCC6803	Identity	Function of the TF of PCC6803
PCC6715.383	sll0176_TR_CsoR_PCC6803	77.9	controls expression of the nrsD gene, a nickel permease
PCC6715.100	sll0649_RR_OmpR_PCC6803	66.1	cadmium tolerance and metal homeostasis
M46_HIK25427.1	sll0789_RR_OmpR_PCC6803	45.1	NA
TA-1_QSF48275.1	sll0789_RR_OmpR_PCC6803	42.7	NA
TA-1_QSF49309.1	sll0856_SF_Ecf_PCC6803	51.4	NA
E542_AXY67960.1	sll1371_OCS_Crp_PCC6803	64.4	twitching motility
PCC6715.1576	sll1708_RR_NarL_PCC6803	64.8	NA
TA-1_QSF49731.1	slr0449_OCS_Crp_PCC6803	46.6	NA
NK55_AHB88075.1	slr1584_RR_OmpR_PCC6803	47.3	NA
NK55_AHB88549.1	slr1584_RR_OmpR_PCC6803	53.4	NA
M46_HIK25998.1	slr1783_RR_NarL_PCC6803	40	regulates the transcription of multiple genes
M46_HIK25427.1	slr1837_RR_OmpR_PCC6803	44.3	regulates manganese homeostasis
E542_AXY67202.1	slr1909_RR_NarL_PCC6803	60.8	Acid tolerance
M46_HIK25427.1	slr6040_RR_OmpR_PCC6803_plasmid_pSYSX	46	NA
Only one sequence was randomly selected for BLASTP when two or more sequences were identified as orthologs.Full dataset of orthologs is summarized in Supplementary Table 4.

## Sheet: Gloeomargaritaceae
Supplemetary Table 5 Blastp results between TFs of thermophilic cyanobacteria and TFs of Synechocystis PCC 6803
TFs of thermophiles	TFs of PCC6803	Identity	Function of the TF of PCC6803
C9.1780	sll7009_TR_Unclassified_PCC6803_plasmid_pSYSA	51.1	transcriptional repressor of the CRISPR1 subtype I-D system
C9.469	sll5035_TR_ArsR_PCC6803_plasmid_pSYSM	65.2	arsenic resistance

## Sheet: Thermostichaceae
Supplemetary Table 5 Blastp results between TFs of thermophilic cyanobacteria and TFs of Synechocystis PCC 6803
TFs of thermophiles	TFs of PCC6803	Identity	Function of the TF of PCC6803
JA-2-3Ba_ABD01648.1	sll0306_SF_RpoD_PCC6803	45	NA
JA-2-3Ba_ABD02119.1	sll0306_SF_RpoD_PCC6803	44.3	NA
JA-2-3Ba_ABD01573.1	sll0687_SF_Ecf_PCC6803	45.4	NA
63AY4M2_PIK86940.1	sll0789_RR_OmpR_PCC6803	46.5	NA
JA-2-3Ba_ABD01231.1	sll0856_SF_Ecf_PCC6803	50	NA
JA-2-3Ba_ABD03578.1	sll1371_OCS_Crp_PCC6803	60.3	twitching motility
JA-2-3Ba_ABD02443.1	sll1689_SF_RpoD_PCC6803	48.3	activate sugar catabolism during nitrogen starvation stress
JA-2-3Ba_ABD02643.1	slr0240_TR_Unclassified_PCC6803	58.9	NA
JA-3-3Ab_ABC99398.1	slr1909_RR_NarL_PCC6803	61.3	Acid tolerance
63AY4M2_PIK86940.1	slr6040_RR_OmpR_PCC6803_plasmid_pSYSX	46.2	NA
Only one sequence was randomly selected for BLASTP when two or more sequences were identified as orthologs.Full dataset of orthologs is summarized in Supplementary Table 4.
